# Supplementary material for: 2-[7-Chloro-1,1-dioxo-2-(2,4,5-trifluoro­benz­yl)-3,4-dihydro-2H-1,2,4-benzothia­diazin-4-yl]acetic acid
Source: Acta Crystallogr Sect E Struct Rep Online. 2012 Apr 13;68(Pt 5):o1363. doi: 10.1107/S1600536812014468 (PMC3344495; doi:10.1107/S1600536812014468)
Supplement: Supplementary file 2 [file e-68-o1363-Isup2.hkl]

# 
# h,k,l, Fc-squared, Fo-squared, sigma(Fo-squared) and status flag 
# 
data_I
_shelx_title ' 11122302 in P2(1)/c' 
_shelx_refln_list_code          4 
_shelx_F_calc_maximum      244.47 
_exptl_crystal_F_000       856.00 
_reflns_d_resolution_high  0.7494 
 
loop_ 
 _symmetry_equiv_pos_as_xyz 
 'x, y, z' 
 '-x, y+1/2, -z+1/2' 
 '-x, -y, -z' 
 'x, -y-1/2, z-1/2' 
 
_cell_length_a     9.3628 
_cell_length_b    12.3134 
_cell_length_c    15.5597 
_cell_angle_alpha  90.000 
_cell_angle_beta  105.996 
_cell_angle_gamma  90.000 
 
_shelx_F_squared_multiplier     1.000 
 
loop_ 
 _refln_index_h 
 _refln_index_k 
 _refln_index_l 
 _refln_F_squared_calc 
 _refln_F_squared_meas 
 _refln_F_squared_sigma 
 _refln_observed_status 
   2   0   0    25143.81    23773.02    216.51 o 
   3   0   0     4995.91     5064.32     56.49 o 
   4   0   0      212.02      141.64      4.25 o 
   5   0   0     4611.17     4894.87     95.70 o 
   6   0   0       54.98       98.34      7.39 o 
   7   0   0      690.42      693.38     17.53 o 
   8   0   0     1054.48      985.91     27.43 o 
   9   0   0      409.38      458.25     16.30 o 
  10   0   0      357.25      361.23     21.01 o 
  11   0   0      467.86      501.28     26.26 o 
  12   0   0       83.69      100.37     15.17 o 
   1   1   0      117.48       69.35      3.21 o 
   2   1   0       67.70       73.38      1.94 o 
   3   1   0      215.96      140.96      2.72 o 
   4   1   0     8079.55     8021.89     61.60 o 
   5   1   0        4.54        8.49      1.58 o 
   6   1   0     1253.24     1136.75     12.96 o 
   7   1   0      445.87      495.16     10.56 o 
   8   1   0      809.66      797.86     14.37 o 
   9   1   0        6.36        6.63      4.37 o 
  10   1   0       24.67       23.63      5.60 o 
  11   1   0        8.05       17.51      6.19 o 
   0   2   0      104.64      163.98      5.25 o 
   1   2   0      915.19     1194.21     16.03 o 
   2   2   0      793.89      878.78      7.67 o 
   3   2   0      261.57      244.33      3.09 o 
   4   2   0     1605.14     1765.54     13.17 o 
   5   2   0     1129.37     1228.06     12.16 o 
   6   2   0        0.80        1.30      1.68 o 
   7   2   0       16.10       11.63      2.48 o 
   8   2   0       33.65       22.93      4.69 o 
   9   2   0       20.51       18.88      5.15 o 
  10   2   0       32.02       18.98      5.97 o 
  11   2   0        0.22       -0.84      4.73 o 
   1   3   0    11991.84    11980.18    111.60 o 
   2   3   0      651.79      727.92      8.44 o 
   3   3   0       31.30       36.40      1.48 o 
   4   3   0     1835.49     1614.07     12.38 o 
   5   3   0      483.94      501.33      5.39 o 
   6   3   0     1274.99     1283.20     11.79 o 
   7   3   0     1355.77     1330.07     13.84 o 
   8   3   0      189.01      185.77      8.15 o 
   9   3   0        0.50        3.50      4.54 o 
  10   3   0       15.47       15.82      5.56 o 
  11   3   0        0.49       -2.33      5.84 o 
   0   4   0    14432.69    13551.94    152.62 o 
   1   4   0      115.62      155.53      6.40 o 
   2   4   0     5728.24     5484.21     45.54 o 
   3   4   0     1228.93     1136.00     12.88 o 
   4   4   0     2605.91     2714.02     19.23 o 
   5   4   0      594.48      584.38      6.00 o 
   6   4   0        8.68        9.66      1.81 o 
   7   4   0      747.99      729.45      9.65 o 
   8   4   0        2.01        8.05      3.97 o 
   9   4   0      420.60      440.92     13.54 o 
  10   4   0        3.84        8.17      7.00 o 
  11   4   0      205.72      231.68     18.67 o 
   1   5   0       76.30       83.54      2.11 o 
   2   5   0       32.15       48.35      2.21 o 
   3   5   0      133.74      143.47      4.01 o 
   4   5   0      115.58       85.30      3.00 o 
   5   5   0       59.88       60.15      2.40 o 
   6   5   0      175.96      176.84      5.49 o 
   7   5   0       38.13       39.93      5.42 o 
   8   5   0       23.66       35.86      5.58 o 
   9   5   0       29.25       35.80      7.12 o 
  10   5   0       81.21       81.55     13.13 o 
  11   5   0        3.66        2.33      7.00 o 
   0   6   0       27.19       19.26      2.33 o 
   1   6   0      423.62      300.13      4.80 o 
   2   6   0       58.30       48.68      2.13 o 
   3   6   0       65.53       78.00      5.96 o 
   4   6   0       22.41       25.36      2.58 o 
   5   6   0       27.54       36.43      2.94 o 
   6   6   0      215.93      246.91      8.11 o 
   7   6   0       64.90       39.47      6.31 o 
   8   6   0        2.01        3.42      4.20 o 
   9   6   0       45.01       29.69      6.26 o 
  10   6   0        0.05       -0.56      5.18 o 
  11   6   0        4.40        5.84      7.00 o 
   1   7   0      220.20      251.63      4.55 o 
   2   7   0       39.80       34.76      2.12 o 
   3   7   0        7.35        5.70      2.06 o 
   4   7   0       50.44       52.74      3.58 o 
   5   7   0     1354.02     1335.31     14.36 o 
   6   7   0      146.21      166.27      5.99 o 
   7   7   0      321.38      286.97     12.61 o 
   8   7   0       14.37       19.03      7.00 o 
   9   7   0        3.99        2.76      4.32 o 
  10   7   0       87.36       91.94      9.80 o 
   0   8   0      138.22      149.42      7.29 o 
   1   8   0      287.84      273.47      7.52 o 
   2   8   0      895.00      918.69     11.13 o 
   3   8   0       23.55       22.18      2.11 o 
   4   8   0      332.41      333.16      8.54 o 
   5   8   0       63.27       63.89      3.70 o 
   6   8   0        2.65        3.86      3.98 o 
   7   8   0       70.96       77.01      8.10 o 
   8   8   0        0.31        1.24      4.12 o 
   9   8   0      226.62      266.42     14.23 o 
  10   8   0        1.44       -4.22      4.22 o 
   1   9   0      178.51      153.05      3.92 o 
   2   9   0      774.87      813.71     10.54 o 
   3   9   0       76.59       88.39      5.26 o 
   4   9   0       50.76       69.25      4.87 o 
   5   9   0       17.16        8.53      2.99 o 
   6   9   0        2.89        8.20      7.59 o 
   7   9   0      150.01      175.07     10.78 o 
   8   9   0       35.05       39.08      6.53 o 
   9   9   0        0.03        2.40      4.96 o 
  10   9   0       16.58       16.45      6.08 o 
   0  10   0     1365.01     1262.05     20.29 o 
   1  10   0      308.39      334.46      6.22 o 
   2  10   0      159.87      156.64      6.03 o 
   3  10   0      187.11      166.03      6.58 o 
   4  10   0      547.70      599.51     12.72 o 
   5  10   0       88.79       79.13      7.29 o 
   6  10   0        1.28       -2.09      4.08 o 
   7  10   0        0.06       -0.21      4.05 o 
   8  10   0        7.17       11.04      5.03 o 
   9  10   0        0.52       -4.18      4.18 o 
   1  11   0        0.28       -1.15      1.94 o 
   2  11   0      740.55      728.29     15.41 o 
   3  11   0       28.97       18.81      3.33 o 
   4  11   0       41.68       47.39      4.63 o 
   5  11   0       12.97       10.19      4.05 o 
   6  11   0        3.25        5.25      3.65 o 
   7  11   0       57.38       34.94      6.45 o 
   8  11   0        5.90       13.42      5.22 o 
   0  12   0       57.61       61.27     10.50 o 
   1  12   0       55.11       48.78      6.60 o 
   2  12   0      783.81      828.11     59.82 o 
   3  12   0       29.04       27.84      3.92 o 
   4  12   0       19.19       15.31      3.58 o 
   5  12   0        2.12       -0.03      3.07 o 
   6  12   0      186.96      167.20     11.09 o 
   7  12   0       24.22       16.94     12.84 o 
   8  12   0        0.04       -0.94      4.27 o 
   1  13   0       94.40       91.62      9.28 o 
   2  13   0       42.89       50.75      8.46 o 
   3  13   0      121.84      108.87      8.33 o 
   4  13   0        1.17        4.67      3.60 o 
   5  13   0       43.17       42.84      6.36 o 
   6  13   0       42.07       49.49     14.30 o 
   7  13   0       52.81       52.01      7.58 o 
   0  14   0      225.05      210.67     18.09 o 
   1  14   0        0.61        3.58      4.73 o 
   2  14   0       23.22       19.96      5.97 o 
   3  14   0       38.54       58.23      8.27 o 
   4  14   0       17.94       25.09     10.50 o 
   5  14   0        0.29        0.19      3.65 o 
   6  14   0        0.97        5.44      4.22 o 
   1  15   0        7.13        7.28      5.56 o 
   2  15   0       25.76       34.94      9.63 o 
   3  15   0        2.71        9.92      8.75 o 
   4  15   0        8.91        9.92      9.34 o 
   0  16   0        0.06        4.67      8.17 o 
   1  16   0        5.91       -1.08      5.32 o 
   2  16   0        9.07        9.96      6.39 o 
 -12   1   1       96.25       86.70     15.76 o 
 -11   1   1       10.00       21.71      7.54 o 
 -10   1   1      101.16       90.21      7.58 o 
  -9   1   1       94.28      104.45      6.55 o 
  -8   1   1       43.73       47.55      4.85 o 
  -7   1   1       50.15       55.70      4.58 o 
  -6   1   1     3705.97     3721.97     32.43 o 
  -5   1   1        0.04       -1.14      1.14 o 
  -4   1   1      883.43     1050.05      8.68 o 
  -3   1   1      881.51      935.83      9.55 o 
  -2   1   1     1179.39     1223.88     16.06 o 
  -1   1   1       77.14      128.30      2.66 o 
   0   1   1     3358.59     3625.69     59.52 o 
   1   1   1      128.66      138.25      3.29 o 
   2   1   1      206.52      176.89      3.60 o 
   3   1   1      466.37      394.12      7.73 o 
   4   1   1      515.10      519.66      7.23 o 
   5   1   1     1279.20     1161.24     11.84 o 
   6   1   1        4.22        0.47      1.86 o 
   7   1   1      579.77      548.98      9.37 o 
   8   1   1       47.35       45.17      5.14 o 
   9   1   1      204.65      224.81     14.59 o 
  10   1   1       79.21       57.74      8.04 o 
  11   1   1       64.28       64.63     18.38 o 
 -12   2   1      165.67      193.16     19.26 o 
 -11   2   1       71.08       91.00      8.19 o 
 -10   2   1       10.50       15.38      5.00 o 
  -9   2   1       17.09        8.46      6.12 o 
  -8   2   1      271.01      252.41      9.10 o 
  -7   2   1      217.03      172.58      4.81 o 
  -6   2   1       16.13       18.78      2.16 o 
  -5   2   1       15.12        8.21      2.60 o 
  -4   2   1       30.03       34.57      1.44 o 
  -3   2   1     2958.04     2463.20     16.43 o 
  -2   2   1    34087.74    33105.63    545.81 o 
  -1   2   1    12502.78    11647.15    136.75 o 
   0   2   1     8285.94     8781.38    102.54 o 
   1   2   1     6641.28     7074.09     84.17 o 
   2   2   1     1275.92     1288.89     10.04 o 
   3   2   1      990.78      903.70      7.97 o 
   4   2   1     7297.25     7830.62     60.67 o 
   5   2   1      333.83      325.73      5.60 o 
   6   2   1      923.57      983.79     11.28 o 
   7   2   1      796.84      776.42     11.53 o 
   8   2   1      182.57      178.38      7.28 o 
   9   2   1      254.46      265.50     13.20 o 
  10   2   1        0.07        1.36     11.67 o 
  11   2   1        9.74       21.08      8.75 o 
 -11   3   1       10.14       17.51      8.17 o 
 -10   3   1      214.20      226.79     12.74 o 
  -9   3   1       46.78       46.77      6.01 o 
  -8   3   1      603.19      656.99     17.35 o 
  -7   3   1        3.21       -0.31      1.75 o 
  -6   3   1      795.45      836.90      7.90 o 
  -5   3   1      585.69      655.46      6.47 o 
  -4   3   1     1432.69     1383.48     10.77 o 
  -3   3   1     4104.27     4109.70     26.23 o 
  -2   3   1        0.31        8.10      1.30 o 
  -1   3   1    26008.30    26285.22    296.42 o 
   0   3   1      481.52      414.90      5.64 o 
   1   3   1       33.54       53.22      2.56 o 
   2   3   1       78.90      126.41      3.64 o 
   3   3   1     3249.35     3048.10     21.95 o 
   4   3   1      290.02      294.33      4.07 o 
   5   3   1     2264.08     2260.65     18.86 o 
   6   3   1       47.19       42.00      2.79 o 
   7   3   1       73.92       81.56      3.91 o 
   8   3   1        0.50        5.50      2.81 o 
   9   3   1      107.05      108.17      9.88 o 
  10   3   1       18.47       32.12      6.80 o 
  11   3   1        0.12        3.50      5.56 o 
 -11   4   1       90.57       90.45     12.84 o 
 -10   4   1       35.13       49.60     10.50 o 
  -9   4   1      228.14      267.51      9.60 o 
  -8   4   1        8.41        8.04      3.53 o 
  -7   4   1       36.45       27.67      4.09 o 
  -6   4   1      298.62      334.41      4.63 o 
  -5   4   1      136.41      131.27      2.75 o 
  -4   4   1      997.29     1016.36      8.73 o 
  -3   4   1        6.76       16.03      1.78 o 
  -2   4   1        4.73       25.59      1.80 o 
  -1   4   1        1.94        1.17      0.85 o 
   0   4   1       15.81       32.06      1.40 o 
   1   4   1      591.40      638.95      7.30 o 
   2   4   1       48.01       73.20      2.61 o 
   3   4   1     5645.45     6125.91     45.78 o 
   4   4   1     2079.30     2175.07     17.16 o 
   5   4   1      266.75      277.92      5.42 o 
   6   4   1        0.17        0.97      1.72 o 
   7   4   1      255.56      239.02      8.20 o 
   8   4   1       19.26       25.68      4.96 o 
   9   4   1       30.41       14.91      7.00 o 
  10   4   1       46.38       52.36      7.84 o 
  11   4   1       81.07       77.03     13.42 o 
 -11   5   1       66.09       49.02     10.50 o 
 -10   5   1      119.00      128.38     14.01 o 
  -9   5   1        0.10       -4.20      4.20 o 
  -8   5   1      473.92      428.61     13.14 o 
  -7   5   1      232.06      261.77     11.37 o 
  -6   5   1      592.59      536.02      9.96 o 
  -5   5   1      421.40      458.97      5.60 o 
  -4   5   1      161.29      152.43      3.04 o 
  -3   5   1     3238.77     3369.41     27.77 o 
  -2   5   1      371.82      338.93      4.94 o 
  -1   5   1      814.95      735.77      7.98 o 
   0   5   1      219.03      232.66      3.73 o 
   1   5   1      513.18      521.64      6.49 o 
   2   5   1        3.78        1.92      0.97 o 
   3   5   1      232.54      182.86      4.83 o 
   4   5   1       20.87       25.33      1.66 o 
   5   5   1     2371.31     2333.44     21.51 o 
   6   5   1        1.79        0.26      1.78 o 
   7   5   1       61.03       61.26      4.84 o 
   8   5   1       68.50       59.34      6.27 o 
   9   5   1        1.71        8.45      4.46 o 
  10   5   1       52.34       39.10      9.92 o 
  11   5   1       99.94      100.96     15.17 o 
 -11   6   1        4.56       14.59      7.59 o 
 -10   6   1       56.47       49.53     25.09 o 
  -9   6   1       15.90       18.25      9.34 o 
  -8   6   1        0.01        0.11      3.98 o 
  -7   6   1      211.98      217.16     10.79 o 
  -6   6   1      990.71      978.27     22.78 o 
  -5   6   1      909.37      932.17      9.50 o 
  -4   6   1      380.90      381.94      6.07 o 
  -3   6   1      912.92      883.37     12.99 o 
  -2   6   1       63.93       81.78      2.48 o 
  -1   6   1      228.74      167.93      5.94 o 
   0   6   1      846.60      787.32      8.91 o 
   1   6   1       89.59       94.37      2.72 o 
   2   6   1      641.85      530.56      9.72 o 
   3   6   1        5.11        5.76      1.92 o 
   4   6   1     1641.88     1565.51     15.58 o 
   5   6   1      143.15      169.78      4.68 o 
   6   6   1      515.21      479.76      8.00 o 
   7   6   1      420.84      416.04      9.20 o 
   8   6   1      161.23      155.72     18.67 o 
   9   6   1        3.40        6.02      4.95 o 
  10   6   1       10.98        8.29      5.72 o 
 -11   7   1       29.73       26.84      8.75 o 
 -10   7   1       88.43       90.08      9.80 o 
  -9   7   1       25.55       10.95      5.18 o 
  -8   7   1       16.78       16.58      5.84 o 
  -7   7   1        0.35        1.11      3.78 o 
  -6   7   1      108.12      102.46      8.40 o 
  -5   7   1      925.52      989.41     10.97 o 
  -4   7   1        1.88        1.70      2.74 o 
  -3   7   1       40.85       43.94      3.47 o 
  -2   7   1       22.96       17.70      1.59 o 
  -1   7   1      503.91      451.41      7.24 o 
   0   7   1      356.39      366.26      5.53 o 
   1   7   1      157.56      126.46      3.16 o 
   2   7   1      112.63      124.24      3.52 o 
   3   7   1     1228.43     1278.33     16.18 o 
   4   7   1      199.45      197.52      5.87 o 
   5   7   1        7.34        5.52      1.82 o 
   6   7   1      645.72      665.83      9.89 o 
   7   7   1       69.83       79.82      8.10 o 
   8   7   1      142.75      142.34     11.33 o 
   9   7   1       38.59       47.97      7.77 o 
  10   7   1       18.76       15.07      6.08 o 
 -10   8   1        2.38        6.40      9.05 o 
  -9   8   1       70.63       84.29      9.50 o 
  -8   8   1       27.07       53.50      7.33 o 
  -7   8   1       10.16       12.07      7.88 o 
  -6   8   1      131.83      143.68      9.17 o 
  -5   8   1      213.78      215.30      7.44 o 
  -4   8   1        0.99        1.71      1.96 o 
  -3   8   1       18.60       18.83      2.81 o 
  -2   8   1      762.30      740.86      9.41 o 
  -1   8   1       14.04       11.81      2.65 o 
   0   8   1      481.54      513.24      7.24 o 
   1   8   1      137.62      146.81      3.73 o 
   2   8   1      161.35      168.97      4.27 o 
   3   8   1        4.14        1.24      1.49 o 
   4   8   1      314.15      285.75      7.58 o 
   5   8   1      406.58      392.46     12.38 o 
   6   8   1       44.23       44.93      3.41 o 
   7   8   1       39.37       36.14      6.45 o 
   8   8   1       63.18       58.53      7.77 o 
   9   8   1        3.33        7.71      5.54 o 
  10   8   1        2.02        2.51      5.03 o 
 -10   9   1       59.04       42.28     15.76 o 
  -9   9   1        0.82       -0.95      4.05 o 
  -8   9   1      118.88      121.33     11.09 o 
  -7   9   1       10.93        2.57      3.88 o 
  -6   9   1       87.98       73.18      7.33 o 
  -5   9   1       86.71       85.99     11.09 o 
  -4   9   1      953.13      913.94     15.66 o 
  -3   9   1      292.24      307.37      8.03 o 
  -2   9   1       66.40       49.45      4.16 o 
  -1   9   1        0.08        1.74      1.24 o 
   0   9   1      506.64      497.15      7.34 o 
   1   9   1      697.12      691.23     15.67 o 
   2   9   1      616.14      640.75      9.23 o 
   3   9   1      123.87      126.68      4.40 o 
   4   9   1      114.02      109.69      5.92 o 
   5   9   1      389.68      413.90      8.47 o 
   6   9   1       11.36        8.07      4.42 o 
   7   9   1       34.39       32.40      6.15 o 
   8   9   1       13.55        0.46      6.13 o 
   9   9   1       12.12        7.50      5.60 o 
  -9  10   1        0.01       -0.58      4.05 o 
  -8  10   1       42.39       41.39     12.84 o 
  -7  10   1        3.73       11.88      4.58 o 
  -6  10   1        2.66        5.67      3.98 o 
  -5  10   1       88.29      111.12      7.86 o 
  -4  10   1      715.28      691.03     13.70 o 
  -3  10   1      199.14      225.43     11.04 o 
  -2  10   1       87.97       83.13      4.77 o 
  -1  10   1      168.14      181.68      5.81 o 
   0  10   1       15.29       14.10      1.85 o 
   1  10   1        8.32       11.23      1.94 o 
   2  10   1      319.18      305.81      6.34 o 
   3  10   1      181.16      170.38      7.02 o 
   4  10   1       22.93       13.79      3.66 o 
   5  10   1       24.62       14.44      3.38 o 
   6  10   1       44.78       33.94     11.09 o 
   7  10   1        0.28       -3.79      3.79 o 
   8  10   1       81.59       83.48      9.37 o 
   9  10   1       26.35       20.76      7.00 o 
  -9  11   1        0.25        4.54      5.10 o 
  -8  11   1       19.74       20.58      5.62 o 
  -7  11   1        0.00       -2.92      3.13 o 
  -6  11   1        7.87        8.65      4.12 o 
  -5  11   1        7.36        1.81      3.79 o 
  -4  11   1       65.11       70.79      5.27 o 
  -3  11   1      345.14      342.59      9.35 o 
  -2  11   1        7.42       10.45      2.76 o 
  -1  11   1      205.38      195.66      9.92 o 
   0  11   1        4.06        3.54      2.00 o 
   1  11   1       85.88       90.86      4.72 o 
   2  11   1       19.47       27.25      3.43 o 
   3  11   1      314.07      372.16     16.75 o 
   4  11   1        7.21        1.62      2.60 o 
   5  11   1       13.35       19.51      5.54 o 
   6  11   1        2.39       11.89      4.50 o 
   7  11   1       26.73       36.98      6.45 o 
   8  11   1       62.91       86.15      9.71 o 
  -8  12   1       42.66       42.23      6.89 o 
  -7  12   1       10.95        7.20      4.70 o 
  -6  12   1        6.35        6.11      5.25 o 
  -5  12   1        0.17        1.13      3.79 o 
  -4  12   1       98.44      112.44      7.65 o 
  -3  12   1       20.93       17.55      3.51 o 
  -2  12   1      755.43      766.79     23.38 o 
  -1  12   1       38.57       38.21      3.72 o 
   0  12   1       96.03      104.30      9.08 o 
   1  12   1        0.29        3.00      4.20 o 
   2  12   1       74.54       68.79      7.71 o 
   3  12   1      197.50      213.30      8.46 o 
   4  12   1       61.98       59.60      8.00 o 
   5  12   1       26.18       27.02      5.48 o 
   6  12   1       29.15       23.73      5.48 o 
   7  12   1        0.92       -3.25      3.25 o 
   8  12   1        7.98        2.33      4.70 o 
  -7  13   1        4.78       -3.74      3.74 o 
  -6  13   1        4.61        3.48      4.12 o 
  -5  13   1        5.70        1.25      3.60 o 
  -4  13   1        0.25        2.61      3.21 o 
  -3  13   1       11.78       11.14      3.10 o 
  -2  13   1       10.46       11.96      4.95 o 
  -1  13   1        0.28        1.17      4.13 o 
   0  13   1        3.70        7.16      4.73 o 
   1  13   1        4.18       -2.33      4.67 o 
   2  13   1       50.01       48.59      7.14 o 
   3  13   1       15.56       15.95      5.29 o 
   4  13   1       15.86       27.58      4.44 o 
   5  13   1       35.43       23.63      5.10 o 
   6  13   1        7.36        4.06      4.22 o 
   7  13   1        1.30        5.06      5.03 o 
  -6  14   1       13.80        7.88      4.50 o 
  -5  14   1        2.39        6.37      4.08 o 
  -4  14   1       31.17       24.39      5.10 o 
  -3  14   1       14.96       16.34      8.75 o 
  -2  14   1        0.02       -3.75      4.20 o 
  -1  14   1        0.58        6.71      4.95 o 
   0  14   1        0.07       -3.71      3.71 o 
   1  14   1       16.04       15.25      5.97 o 
   2  14   1       12.55       12.41      5.18 o 
   3  14   1        4.91        2.55      4.48 o 
   4  14   1        8.97       11.67      9.34 o 
   5  14   1        0.63        0.58      9.34 o 
   6  14   1        0.46       -4.22      4.22 o 
  -5  15   1        0.03       -1.75      8.17 o 
  -4  15   1        3.49       11.09      9.92 o 
  -3  15   1        0.02       -0.58      8.17 o 
  -2  15   1        1.06       -2.69      4.73 o 
  -1  15   1        0.61       -4.48      4.48 o 
   0  15   1        9.95        9.12      9.05 o 
   1  15   1       38.36       42.84     16.34 o 
   2  15   1        4.66        9.44      5.89 o 
   3  15   1        3.78        5.58      5.47 o 
   4  15   1        4.10       16.34     11.09 o 
  -2  16   1       13.36       15.17      9.34 o 
  -1  16   1        2.71       11.64      6.80 o 
   0  16   1       14.13       15.92      6.80 o 
   1  16   1        8.93        5.11      5.97 o 
   2  16   1        0.21       -2.78      5.32 o 
 -12   0   2        0.22       -2.92      6.42 o 
 -11   0   2        3.63        4.67      7.00 o 
 -10   0   2       13.07       16.88      8.17 o 
  -9   0   2      353.68      327.68     13.37 o 
  -8   0   2      314.00      292.60     11.71 o 
  -7   0   2       88.07      101.60      7.81 o 
  -6   0   2      950.74     1124.53     20.62 o 
  -5   0   2      348.36      379.19      8.19 o 
  -4   0   2      247.85      160.74      6.82 o 
  -3   0   2     2243.27     2324.82     23.91 o 
  -2   0   2      768.56      758.64     15.17 o 
  -1   0   2        0.31        8.17      1.17 o 
   0   0   2     8129.95     7658.72    124.88 o 
   1   0   2    14244.57    14973.13    220.00 o 
   2   0   2    10598.26    10188.31    117.59 o 
   3   0   2     2580.78     2742.92     36.76 o 
   4   0   2     1515.97     1603.80     19.49 o 
   5   0   2     1896.35     2125.70     24.98 o 
   6   0   2        7.00        3.59      3.83 o 
   7   0   2     1782.83     1723.85     45.52 o 
   8   0   2      533.50      542.13     24.51 o 
   9   0   2        2.89       -5.84      5.84 o 
  10   0   2       21.24       40.27     11.09 o 
  11   0   2      174.08      203.08     21.01 o 
 -12   1   2        3.69        1.88     10.21 o 
 -11   1   2       49.72       51.59      6.41 o 
 -10   1   2        0.11       -1.89      3.04 o 
  -9   1   2       19.22       28.11      5.39 o 
  -8   1   2      108.60      102.88      5.95 o 
  -7   1   2       62.62       57.96      3.89 o 
  -6   1   2      795.46      711.93      9.99 o 
  -5   1   2      588.40      597.94      8.22 o 
  -4   1   2     1816.23     1726.55     15.30 o 
  -3   1   2      555.14      709.19      8.06 o 
  -2   1   2      310.50      344.27      5.36 o 
  -1   1   2      152.97       92.82      2.48 o 
   0   1   2     6887.22     6604.62     77.57 o 
   1   1   2       60.01       66.83      3.28 o 
   2   1   2      365.50      401.98      5.64 o 
   3   1   2      138.61      135.50      6.60 o 
   4   1   2       36.20       40.63      2.87 o 
   5   1   2     2312.16     2391.64     23.96 o 
   6   1   2      208.74      190.94      8.37 o 
   7   1   2      225.24      246.95      7.44 o 
   8   1   2      224.03      202.51     25.39 o 
   9   1   2      179.62      200.06     13.20 o 
  10   1   2       29.56       25.99      6.98 o 
  11   1   2      129.12      128.71     12.17 o 
 -12   2   2       14.48       27.19     11.38 o 
 -11   2   2       11.47        7.94      6.13 o 
 -10   2   2       11.84        2.06      4.05 o 
  -9   2   2       71.42       72.64      5.53 o 
  -8   2   2        7.53        0.62      2.66 o 
  -7   2   2        1.92        4.34      2.36 o 
  -6   2   2        3.50        0.05      1.46 o 
  -5   2   2     1032.77     1146.78      8.96 o 
  -4   2   2      117.14      127.03      2.37 o 
  -3   2   2      443.79      512.23      5.11 o 
  -2   2   2      664.60      636.08      6.69 o 
  -1   2   2     5720.99     5893.67    120.71 o 
   0   2   2     1227.78     1405.36     19.64 o 
   1   2   2        7.83        9.45      1.08 o 
   2   2   2     1679.77     1707.85     14.70 o 
   3   2   2     1884.02     2021.75     17.63 o 
   4   2   2      292.31      341.73      8.59 o 
   5   2   2      424.49      458.31      7.84 o 
   6   2   2       21.04       16.83      2.77 o 
   7   2   2      161.75      157.70      7.04 o 
   8   2   2      470.03      476.86      9.53 o 
   9   2   2       13.89        4.40      7.29 o 
  10   2   2       35.70       31.70      7.29 o 
  11   2   2       18.31       37.04      7.98 o 
 -12   3   2       70.18       85.78     13.42 o 
 -11   3   2      134.98      125.26     13.71 o 
 -10   3   2      147.39      143.79     11.63 o 
  -9   3   2       60.91       58.85      5.42 o 
  -8   3   2       18.72        9.91      2.88 o 
  -7   3   2      297.76      267.68      6.76 o 
  -6   3   2      950.28      851.69      7.78 o 
  -5   3   2        1.98       -0.09      0.83 o 
  -4   3   2       52.85       33.62      2.36 o 
  -3   3   2      701.85      608.04      6.64 o 
  -2   3   2     9929.76    10657.32     99.36 o 
  -1   3   2     2068.70     2127.49     21.73 o 
   0   3   2      978.12     1046.83     13.71 o 
   1   3   2      245.88      332.29      4.63 o 
   2   3   2        2.11        1.23      1.77 o 
   3   3   2     1248.01     1457.52     12.06 o 
   4   3   2     1122.65     1233.41     12.84 o 
   5   3   2      950.90      933.08     11.25 o 
   6   3   2        0.02       -2.01      2.01 o 
   7   3   2       50.58       40.98      3.77 o 
   8   3   2       66.52       66.24      4.36 o 
   9   3   2      387.83      355.60     25.97 o 
  10   3   2       22.18       29.16     10.21 o 
  11   3   2      179.59      200.51     22.47 o 
 -11   4   2        8.42       17.10      6.60 o 
 -10   4   2      181.59      174.08     12.73 o 
  -9   4   2        0.07        1.03      3.96 o 
  -8   4   2      932.30      918.54     18.11 o 
  -7   4   2     1550.14     1543.14     17.78 o 
  -6   4   2      491.04      479.08      5.52 o 
  -5   4   2     1773.77     1764.87     12.72 o 
  -4   4   2      522.32      505.26      4.82 o 
  -3   4   2      810.98      734.95     11.12 o 
  -2   4   2     5084.27     5340.71     45.64 o 
  -1   4   2     2048.30     2135.37     22.47 o 
   0   4   2     1772.50     1567.19     17.31 o 
   1   4   2        2.58        1.30      1.48 o 
   2   4   2     2262.49     2100.57     19.93 o 
   3   4   2      900.99      946.69     10.98 o 
   4   4   2      180.99      150.15      3.02 o 
   5   4   2     1384.27     1468.19     21.01 o 
   6   4   2     1467.74     1404.42     15.66 o 
   7   4   2      171.65      134.50      7.21 o 
   8   4   2        1.35        3.76      2.13 o 
   9   4   2      287.63      319.96     14.59 o 
  10   4   2       59.03       64.29      8.81 o 
  11   4   2       50.61       46.69     12.25 o 
 -11   5   2       50.93       85.20     12.84 o 
 -10   5   2       40.66       28.79      6.98 o 
  -9   5   2       48.97       61.80      8.10 o 
  -8   5   2      137.06      132.76      8.58 o 
  -7   5   2      107.73      124.12      7.89 o 
  -6   5   2     1972.18     2053.07     18.41 o 
  -5   5   2        1.63        1.51      0.93 o 
  -4   5   2     2808.79     3013.87     21.31 o 
  -3   5   2     1312.36     1417.98     16.86 o 
  -2   5   2     2030.69     1909.12     31.56 o 
  -1   5   2      645.08      629.94      9.19 o 
   0   5   2     1487.94     1320.48     12.88 o 
   1   5   2      183.34      214.26      3.93 o 
   2   5   2      581.21      508.07      7.10 o 
   3   5   2      353.45      374.78      7.92 o 
   4   5   2      208.87      198.31      3.91 o 
   5   5   2       73.18       66.77      4.63 o 
   6   5   2        0.51        1.72      1.79 o 
   7   5   2      487.31      540.69      9.31 o 
   8   5   2       10.90       11.36      4.89 o 
   9   5   2        1.78        1.25      4.25 o 
  10   5   2        2.32        5.84      7.00 o 
  11   5   2        7.87       11.67      8.17 o 
 -11   6   2       92.94       98.04     12.84 o 
 -10   6   2        4.18       -2.33      4.67 o 
  -9   6   2       59.71       63.14      8.55 o 
  -8   6   2      119.74      124.15      8.40 o 
  -7   6   2       33.63       31.76      5.18 o 
  -6   6   2       42.97       45.81      5.29 o 
  -5   6   2     2834.20     2771.45     21.88 o 
  -4   6   2       86.02      107.27      2.80 o 
  -3   6   2      694.30      798.29     12.14 o 
  -2   6   2      332.36      369.28      6.65 o 
  -1   6   2        0.22        0.77      0.84 o 
   0   6   2       23.23       33.31      2.02 o 
   1   6   2      219.33      274.83      5.05 o 
   2   6   2      294.65      318.01      7.25 o 
   3   6   2      179.46      222.82      6.46 o 
   4   6   2        9.54       12.34      1.88 o 
   5   6   2      847.58      881.60     11.23 o 
   6   6   2      145.62      141.20      7.53 o 
   7   6   2       21.80       32.35      3.06 o 
   8   6   2      144.38      159.33      9.69 o 
   9   6   2       38.63       36.57      8.75 o 
  10   6   2      118.47       88.70     12.84 o 
 -11   7   2        0.40        4.08      5.84 o 
 -10   7   2       15.78       14.02      5.62 o 
  -9   7   2      142.95      116.58     13.42 o 
  -8   7   2      118.04      102.32     17.80 o 
  -7   7   2      329.54      317.10     16.05 o 
  -6   7   2      194.87      192.65      8.62 o 
  -5   7   2       70.57       68.61      3.59 o 
  -4   7   2      378.38      368.01     10.61 o 
  -3   7   2      778.81      823.20     12.86 o 
  -2   7   2      686.34      742.76      8.91 o 
  -1   7   2      418.40      409.64      5.82 o 
   0   7   2     2490.56     2546.39     23.59 o 
   1   7   2      105.50       80.69      4.55 o 
   2   7   2     2942.81     3025.50     28.40 o 
   3   7   2      309.14      336.75      6.44 o 
   4   7   2      246.17      244.26      6.63 o 
   5   7   2      128.01      120.46      4.45 o 
   6   7   2       77.77       72.11      4.00 o 
   7   7   2       19.82       13.15      3.37 o 
   8   7   2        1.77       -3.53      3.53 o 
   9   7   2      356.61      331.89     26.26 o 
  10   7   2       21.03       11.67      8.75 o 
 -10   8   2        3.63        3.30      5.18 o 
  -9   8   2       28.43       20.86      5.60 o 
  -8   8   2       51.17       61.58      7.33 o 
  -7   8   2       55.33       46.01      9.05 o 
  -6   8   2      438.59      467.17     14.43 o 
  -5   8   2     1341.46     1279.49     18.80 o 
  -4   8   2      403.61      429.80      9.55 o 
  -3   8   2      370.18      321.98     12.14 o 
  -2   8   2        6.44       11.89      2.24 o 
  -1   8   2        3.18        1.08      0.90 o 
   0   8   2     2744.72     2724.63     25.47 o 
   1   8   2       98.65      113.01      3.65 o 
   2   8   2      466.38      464.04      7.47 o 
   3   8   2       49.75       58.41      3.33 o 
   4   8   2      134.05      153.89      5.73 o 
   5   8   2      164.28      143.94      6.17 o 
   6   8   2       60.26       78.68      4.30 o 
   7   8   2        1.26       -2.28      3.98 o 
   8   8   2       99.70      129.58     18.97 o 
   9   8   2        2.81        3.32      8.17 o 
  10   8   2        3.81        3.42      5.56 o 
 -10   9   2        7.23       12.23      5.72 o 
  -9   9   2       58.69       81.30      8.95 o 
  -8   9   2      116.15      105.61      9.37 o 
  -7   9   2        2.17        3.50      3.65 o 
  -6   9   2        6.45        9.78      3.98 o 
  -5   9   2      382.11      431.26     15.95 o 
  -4   9   2      448.49      519.07     10.98 o 
  -3   9   2      158.03      161.48      8.15 o 
  -2   9   2       31.94       28.62      3.30 o 
  -1   9   2       28.22       34.55      3.09 o 
   0   9   2       93.62       96.79      3.29 o 
   1   9   2        6.25        4.07      1.86 o 
   2   9   2        1.93        0.37      1.45 o 
   3   9   2      133.95      126.93      4.49 o 
   4   9   2       87.34       87.04      5.63 o 
   5   9   2       47.12       50.93      4.50 o 
   6   9   2       26.98       18.58      2.91 o 
   7   9   2       38.98       40.13     12.55 o 
   8   9   2        8.83       -3.11      5.84 o 
   9   9   2       78.58       89.82     18.67 o 
  -9  10   2       66.49       64.88     15.46 o 
  -8  10   2        1.04        4.74      4.50 o 
  -7  10   2      111.43      103.48      8.92 o 
  -6  10   2       36.08       38.33      5.92 o 
  -5  10   2       56.53       58.06      6.26 o 
  -4  10   2      193.80      205.15      8.60 o 
  -3  10   2       61.19       49.59      4.82 o 
  -2  10   2      258.29      254.74      7.33 o 
  -1  10   2        1.58       -1.52      1.52 o 
   0  10   2       28.93       33.50      5.03 o 
   1  10   2      142.50      141.13      4.11 o 
   2  10   2       80.43       72.79      4.46 o 
   3  10   2      395.91      398.07      8.25 o 
   4  10   2       16.92       16.18      3.42 o 
   5  10   2      189.79      196.60     11.62 o 
   6  10   2        0.45       -1.66      2.25 o 
   7  10   2       99.64      118.81     10.47 o 
   8  10   2       63.61       69.17      8.95 o 
   9  10   2       12.08       12.77      6.13 o 
  -9  11   2       16.07       15.51      5.92 o 
  -8  11   2        0.00        4.13      5.54 o 
  -7  11   2        1.71        2.53      3.65 o 
  -6  11   2       47.13       48.63      6.26 o 
  -5  11   2        3.84        7.56      3.60 o 
  -4  11   2       20.11       14.46      4.38 o 
  -3  11   2        0.23        0.03      2.28 o 
  -2  11   2        0.69       -0.64      2.29 o 
  -1  11   2       92.84      100.25     10.29 o 
   0  11   2      121.41      107.21      5.20 o 
   1  11   2      174.91      187.06      6.00 o 
   2  11   2      816.71      826.05     14.86 o 
   3  11   2       26.97       38.42      4.23 o 
   4  11   2       62.86       76.19      5.81 o 
   5  11   2        6.12        7.26      3.50 o 
   6  11   2        0.04        7.18      7.00 o 
   7  11   2       58.40       69.45     12.25 o 
   8  11   2        1.12        4.67      4.70 o 
  -8  12   2        1.85       -0.91      3.74 o 
  -7  12   2        9.66        7.00      4.18 o 
  -6  12   2       43.18       50.66      6.71 o 
  -5  12   2       71.08       46.97      6.00 o 
  -4  12   2       51.49       35.66      4.95 o 
  -3  12   2       46.92       44.22      4.36 o 
  -2  12   2        2.58        1.01      2.31 o 
  -1  12   2        0.38        0.05      2.34 o 
   0  12   2       35.56       36.75      3.68 o 
   1  12   2       33.39       43.62      7.29 o 
   2  12   2        4.67        2.25      4.20 o 
   3  12   2      134.31      158.18     21.88 o 
   4  12   2        7.33        7.11      4.01 o 
   5  12   2       10.35       10.23      9.05 o 
   6  12   2       18.95        6.40      4.22 o 
   7  12   2        0.95        4.86      5.25 o 
  -7  13   2        1.70        7.20      4.18 o 
  -6  13   2       14.18       20.42      5.03 o 
  -5  13   2        7.02        3.27      3.88 o 
  -4  13   2        0.26       -2.84      2.92 o 
  -3  13   2      142.69      153.15      7.93 o 
  -2  13   2        0.07        2.91      2.47 o 
  -1  13   2       47.06       50.79     12.84 o 
   0  13   2       90.42       71.40      8.22 o 
   1  13   2       59.44       54.86      7.56 o 
   2  13   2       42.68       33.13      6.45 o 
   3  13   2       25.55       20.63     10.50 o 
   4  13   2       31.54       31.67      7.00 o 
   5  13   2        6.07       12.64      4.70 o 
   6  13   2       54.55       59.67     12.25 o 
  -6  14   2        2.65        4.85      4.12 o 
  -5  14   2       55.71       60.68      6.98 o 
  -4  14   2       39.02       38.96      5.22 o 
  -3  14   2       35.60       34.11      5.03 o 
  -2  14   2        0.35        1.14      4.32 o 
  -1  14   2       17.49       25.22      6.71 o 
   0  14   2       23.39       16.69      5.73 o 
   1  14   2      189.00      200.65     13.03 o 
   2  14   2        7.71        5.25      6.71 o 
   3  14   2       16.99       18.59      5.89 o 
   4  14   2        3.80       14.46     10.50 o 
   5  14   2       63.83       68.86     15.76 o 
  -5  15   2       31.32       39.16      6.15 o 
  -4  15   2       43.40       25.09     10.50 o 
  -3  15   2       56.73       58.94     13.42 o 
  -2  15   2        3.07       11.09      8.17 o 
  -1  15   2        1.64        2.71      5.15 o 
   0  15   2        0.27       -0.63      5.32 o 
   1  15   2        6.35        5.03      5.32 o 
   2  15   2       15.94        9.34      5.60 o 
   3  15   2        9.63       13.42      5.83 o 
   4  15   2        1.67       -5.25      9.34 o 
  -2  16   2        1.82        5.25      8.17 o 
  -1  16   2        4.81       -2.33      5.84 o 
   0  16   2       18.26       18.14      6.72 o 
   1  16   2       51.19       47.63      8.25 o 
   2  16   2        0.50       11.84      7.29 o 
 -12   1   3        6.16       14.04      6.89 o 
 -11   1   3       20.21       24.58      5.02 o 
 -10   1   3        8.23       -0.77      3.45 o 
  -9   1   3      170.26      165.21      8.07 o 
  -8   1   3      758.70      722.12     12.57 o 
  -7   1   3     1413.95     1364.57     15.62 o 
  -6   1   3     1067.10     1020.81     13.35 o 
  -5   1   3     1544.12     1509.83     13.38 o 
  -4   1   3      255.34      213.64      3.53 o 
  -3   1   3     1605.86     1365.16     11.71 o 
  -2   1   3     3569.45     4000.58     57.00 o 
  -1   1   3        5.13        0.35      0.44 o 
   0   1   3     3266.28     3344.18     21.94 o 
   1   1   3       51.10       35.66      3.45 o 
   2   1   3     9431.39     9615.07     67.43 o 
   3   1   3     7479.24     7287.88     57.88 o 
   4   1   3     2963.18     3308.27     29.56 o 
   5   1   3      619.18      569.38     10.90 o 
   6   1   3       29.80       30.07      4.89 o 
   7   1   3      451.36      445.22     11.17 o 
   8   1   3        5.27        3.47      3.72 o 
   9   1   3       33.95       44.27      7.84 o 
  10   1   3       39.74       44.49      7.98 o 
  11   1   3       23.29       43.05      8.81 o 
 -12   2   3       80.81       96.55     12.84 o 
 -11   2   3       38.23       49.77      8.52 o 
 -10   2   3      364.70      389.58     13.40 o 
  -9   2   3       16.29       11.03      3.61 o 
  -8   2   3      153.30      151.17      5.77 o 
  -7   2   3        0.03        0.20      2.15 o 
  -6   2   3      602.11      625.24      8.66 o 
  -5   2   3     1357.74     1345.96      9.91 o 
  -4   2   3       64.66       64.63      1.54 o 
  -3   2   3    10741.95    10400.20    107.48 o 
  -2   2   3     9088.67     9903.15    142.08 o 
  -1   2   3    59765.67    56020.28   1129.19 o 
   0   2   3        3.72        3.31      1.60 o 
   1   2   3     9346.69     9025.67     63.75 o 
   2   2   3     5418.97     5256.25     39.48 o 
   3   2   3     5365.93     5018.91     38.83 o 
   4   2   3      152.94      165.39      4.59 o 
   5   2   3     1473.26     1400.86     17.34 o 
   6   2   3     1741.88     1733.90     26.16 o 
   7   2   3      223.15      185.29      7.50 o 
   8   2   3      352.00      386.50      8.92 o 
   9   2   3       90.21      106.38      5.95 o 
  10   2   3      433.69      451.10     25.09 o 
  11   2   3       69.34       65.67     10.21 o 
 -12   3   3        5.94        0.57      7.88 o 
 -11   3   3        0.12       -1.13      4.75 o 
 -10   3   3       51.60       54.36     12.25 o 
  -9   3   3       27.90       30.53      9.63 o 
  -8   3   3      257.47      247.00      6.87 o 
  -7   3   3      744.50      726.27      9.42 o 
  -6   3   3       45.18       34.19      2.43 o 
  -5   3   3     1282.89     1183.85      9.53 o 
  -4   3   3      495.45      467.27      4.28 o 
  -3   3   3      399.33      367.70      4.70 o 
  -2   3   3    11317.49    11679.86    101.41 o 
  -1   3   3     3838.94     3769.42     36.84 o 
   0   3   3     1786.08     1981.13     37.53 o 
   1   3   3      229.63      213.34      3.87 o 
   2   3   3        0.02        0.51      1.18 o 
   3   3   3     1766.74     1868.31     17.19 o 
   4   3   3      169.19      201.98      7.42 o 
   5   3   3      226.33      225.69      5.56 o 
   6   3   3      305.70      298.01      6.68 o 
   7   3   3        5.68        7.29      2.78 o 
   8   3   3       54.17       53.16      4.15 o 
   9   3   3        0.27       -1.24      3.46 o 
  10   3   3       55.40       71.11      9.46 o 
  11   3   3       10.23       33.51      8.39 o 
 -12   4   3        0.23      -10.31     14.59 o 
 -11   4   3        4.27       -1.53      8.17 o 
 -10   4   3       69.68       63.45      8.64 o 
  -9   4   3       22.25       -0.76      9.34 o 
  -8   4   3      434.96      386.98     11.84 o 
  -7   4   3     1170.10     1253.89     13.38 o 
  -6   4   3     1192.56     1082.08     11.46 o 
  -5   4   3      118.87      157.74      2.69 o 
  -4   4   3        0.30       -0.01      0.75 o 
  -3   4   3     6826.21     7320.74     54.87 o 
  -2   4   3     6154.59     6168.10     58.54 o 
  -1   4   3     4882.99     5236.68     50.94 o 
   0   4   3      644.22      513.87      8.31 o 
   1   4   3      208.61      188.46      4.23 o 
   2   4   3       66.93       39.36      4.46 o 
   3   4   3      543.13      624.17      8.13 o 
   4   4   3     1764.73     1812.60     17.71 o 
   5   4   3      213.09      213.71      5.67 o 
   6   4   3       63.24       78.76      5.42 o 
   7   4   3      169.86      191.76      5.77 o 
   8   4   3      171.20      155.39      6.12 o 
   9   4   3       81.46       97.45     13.71 o 
  10   4   3        0.98        3.70      5.56 o 
  11   4   3       64.85       81.94     21.88 o 
 -11   5   3       44.39       26.76      7.51 o 
 -10   5   3       22.64        6.53      6.08 o 
  -9   5   3        7.31        3.16      3.87 o 
  -8   5   3      314.70      299.57     10.89 o 
  -7   5   3      247.03      273.50      9.99 o 
  -6   5   3     1184.60     1219.74     14.04 o 
  -5   5   3       38.63       31.13      1.64 o 
  -4   5   3      149.75      130.63      2.82 o 
  -3   5   3      868.42      905.38     11.19 o 
  -2   5   3       25.77       33.74      3.48 o 
  -1   5   3       76.06       62.65      5.83 o 
   0   5   3     3155.67     3000.24     43.33 o 
   1   5   3      265.81      270.80      4.71 o 
   2   5   3      709.24      767.94      9.76 o 
   3   5   3      897.47      805.34     10.50 o 
   4   5   3      514.14      525.98      7.96 o 
   5   5   3      170.41      185.79      7.02 o 
   6   5   3      376.34      369.39      9.22 o 
   7   5   3      267.51      247.75      6.37 o 
   8   5   3      129.09      138.10      5.62 o 
   9   5   3        0.84       11.23      6.13 o 
  10   5   3       14.09       11.12      6.71 o 
 -11   6   3       17.66       22.76      8.75 o 
 -10   6   3      184.94      187.42     12.37 o 
  -9   6   3       10.46       11.30      4.67 o 
  -8   6   3      436.82      463.59     39.67 o 
  -7   6   3      573.09      543.46     13.81 o 
  -6   6   3     1635.01     1579.43     19.42 o 
  -5   6   3        4.74        7.04      1.84 o 
  -4   6   3       45.95       34.19      2.03 o 
  -3   6   3     4222.00     4315.78     39.75 o 
  -2   6   3      977.61     1073.90     12.73 o 
  -1   6   3     4798.47     4790.56     40.38 o 
   0   6   3      336.18      290.73      4.79 o 
   1   6   3     1150.23     1167.24     12.81 o 
   2   6   3     1665.14     1701.75     27.08 o 
   3   6   3     1244.57     1243.88     18.12 o 
   4   6   3        4.92        3.20      1.72 o 
   5   6   3      246.86      243.20      5.91 o 
   6   6   3      142.43      127.23      4.91 o 
   7   6   3        5.21        3.60      2.10 o 
   8   6   3      585.07      593.07     16.37 o 
   9   6   3       48.37       43.05      6.98 o 
  10   6   3      185.02      175.65     18.09 o 
 -11   7   3       27.52       25.09      8.75 o 
 -10   7   3       20.19       18.67      7.00 o 
  -9   7   3       55.89       66.68      7.03 o 
  -8   7   3       36.80       46.65      5.86 o 
  -7   7   3        2.16       -3.69      3.69 o 
  -6   7   3       11.61       11.93      2.70 o 
  -5   7   3      699.60      760.47     12.72 o 
  -4   7   3       66.89       59.72      3.70 o 
  -3   7   3      251.36      297.98      6.55 o 
  -2   7   3        1.04        1.86      1.38 o 
  -1   7   3       59.93       66.73      3.01 o 
   0   7   3      227.36      236.63      4.55 o 
   1   7   3     1093.27     1097.95     12.56 o 
   2   7   3        4.59        3.97      1.72 o 
   3   7   3       33.06       26.59      2.52 o 
   4   7   3       34.31       31.76      2.70 o 
   5   7   3       94.84      120.40      6.09 o 
   6   7   3        6.13        1.29      2.38 o 
   7   7   3       64.33       72.86      4.99 o 
   8   7   3        5.99        2.07      4.32 o 
   9   7   3       16.89       12.84      5.83 o 
  10   7   3        5.74        8.17      7.59 o 
 -10   8   3       55.83       47.85      9.34 o 
  -9   8   3       22.32       29.89      6.26 o 
  -8   8   3       63.59       43.19      6.45 o 
  -7   8   3      252.02      256.45     11.33 o 
  -6   8   3       39.93       27.98      6.42 o 
  -5   8   3      191.46      204.66      7.19 o 
  -4   8   3        7.70        3.58      2.12 o 
  -3   8   3        8.21        4.56      2.19 o 
  -2   8   3       61.38       67.26      3.87 o 
  -1   8   3      126.31      115.31      6.25 o 
   0   8   3        2.46       11.88      1.60 o 
   1   8   3      170.88      177.01      4.47 o 
   2   8   3        6.14        7.82      2.44 o 
   3   8   3        0.01        0.85      1.70 o 
   4   8   3       54.77       66.58      4.46 o 
   5   8   3       22.94       22.16      2.68 o 
   6   8   3       15.12        9.22      2.44 o 
   7   8   3        7.07       14.50      4.56 o 
   8   8   3       34.62       31.08      7.00 o 
   9   8   3        1.65       -1.60      7.29 o 
 -10   9   3       40.19       39.94      7.42 o 
  -9   9   3        0.78        4.79      4.58 o 
  -8   9   3      120.85      102.80      9.25 o 
  -7   9   3       20.56       25.13      4.86 o 
  -6   9   3       72.08       66.32      9.63 o 
  -5   9   3      122.78      110.97      5.81 o 
  -4   9   3      374.19      381.55     12.55 o 
  -3   9   3      111.00      142.49      5.86 o 
  -2   9   3      100.26       80.21      4.20 o 
  -1   9   3      487.50      517.83     13.39 o 
   0   9   3      976.35     1029.54     15.20 o 
   1   9   3      133.79      143.67      5.22 o 
   2   9   3        0.20        1.17      2.19 o 
   3   9   3        1.09        3.83      1.89 o 
   4   9   3      139.93      129.53      7.29 o 
   5   9   3       20.48       19.76      2.67 o 
   6   9   3       32.39       32.57      3.39 o 
   7   9   3        0.04        8.49      5.03 o 
   8   9   3       42.63       43.75     14.01 o 
   9   9   3       55.61       53.99      8.74 o 
  -9  10   3        9.28       12.06      7.59 o 
  -8  10   3       46.59       49.74      6.98 o 
  -7  10   3       32.02       35.94      5.92 o 
  -6  10   3       40.42       39.58      5.72 o 
  -5  10   3       45.64       41.83      4.31 o 
  -4  10   3      714.09      662.13     16.19 o 
  -3  10   3      850.73      855.43     26.43 o 
  -2  10   3        0.36       -0.43      2.30 o 
  -1  10   3      527.38      530.22     10.55 o 
   0  10   3        0.06       -1.54      1.54 o 
   1  10   3      800.79      788.65     14.09 o 
   2  10   3       10.55       10.08      2.19 o 
   3  10   3      144.25      144.90      5.78 o 
   4  10   3      280.09      299.10     13.82 o 
   5  10   3       68.17       74.56      4.76 o 
   6  10   3       11.95       15.27      2.87 o 
   7  10   3       30.98       22.74      6.42 o 
   8  10   3       15.49       26.26      6.80 o 
  -9  11   3       70.41       73.37      8.92 o 
  -8  11   3       55.61       70.40      8.40 o 
  -7  11   3       23.90       29.05      5.56 o 
  -6  11   3        2.25        0.97      3.13 o 
  -5  11   3        0.65       12.70      3.98 o 
  -4  11   3       40.85       55.10      5.83 o 
  -3  11   3        4.88        4.26      2.65 o 
  -2  11   3        7.60       13.96      2.72 o 
  -1  11   3        4.20        0.14      3.13 o 
   0  11   3        0.04       -2.34      2.34 o 
   1  11   3       40.57       41.18      3.69 o 
   2  11   3      135.64      140.45      6.01 o 
   3  11   3       41.69       37.43      4.31 o 
   4  11   3      146.52      169.18      9.34 o 
   5  11   3       52.30       75.01      4.80 o 
   6  11   3       55.68       61.23      5.59 o 
   7  11   3       31.66       28.64      9.05 o 
   8  11   3       10.28       10.85      5.83 o 
  -8  12   3        1.97       10.50      5.25 o 
  -7  12   3       20.90       22.63     11.38 o 
  -6  12   3       16.78       14.97      4.18 o 
  -5  12   3       38.06       41.24      5.48 o 
  -4  12   3       68.13       48.86     10.50 o 
  -3  12   3       43.67       46.62      5.03 o 
  -2  12   3        0.18        7.16      2.67 o 
  -1  12   3      318.50      276.97     27.43 o 
   0  12   3      286.53      324.39      8.51 o 
   1  12   3       49.63       26.19      5.07 o 
   2  12   3      126.87      162.75     10.80 o 
   3  12   3        7.06        9.00      4.75 o 
   4  12   3       61.14       42.78      5.18 o 
   5  12   3       22.30       13.03      2.88 o 
   6  12   3       32.23       40.07      7.59 o 
   7  12   3        0.17       -0.19      4.18 o 
  -7  13   3       60.33       68.23      7.95 o 
  -6  13   3       83.00       83.30      8.11 o 
  -5  13   3      120.01      108.60      8.11 o 
  -4  13   3        0.14       -2.66      2.66 o 
  -3  13   3       25.82       25.53      4.67 o 
  -2  13   3       13.26       13.16      5.01 o 
  -1  13   3        1.54        1.94      2.57 o 
   0  13   3        0.01       -0.93      4.67 o 
   1  13   3        0.07        0.68      3.78 o 
   2  13   3        0.62       -0.06      3.98 o 
   3  13   3       24.62       36.27      6.87 o 
   4  13   3       27.56       34.93      7.00 o 
   5  13   3       89.10       97.94     10.50 o 
   6  13   3       94.83       98.59     11.38 o 
  -6  14   3        2.56        1.67      4.12 o 
  -5  14   3       18.88       14.23      4.64 o 
  -4  14   3        1.58        0.88      4.38 o 
  -3  14   3        7.44        2.92      3.50 o 
  -2  14   3        0.55        1.72      2.92 o 
  -1  14   3       74.18       74.39      8.86 o 
   0  14   3       48.51       40.94      7.14 o 
   1  14   3      466.10      452.09     17.61 o 
   2  14   3       35.32       41.05      7.29 o 
   3  14   3       30.87       35.11      7.12 o 
   4  14   3       22.17       22.59     11.67 o 
   5  14   3        0.41       -1.75      8.75 o 
  -5  15   3        7.68        7.26      6.71 o 
  -4  15   3        6.10        8.17      4.18 o 
  -3  15   3        5.70       18.67      9.34 o 
  -2  15   3        3.75        1.75      7.59 o 
  -1  15   3       28.99       23.05      6.60 o 
   0  15   3       21.49       24.37      6.87 o 
   1  15   3        8.70        4.58      5.32 o 
   2  15   3        6.10        7.57      5.89 o 
   3  15   3        8.93       12.62      6.03 o 
   4  15   3        3.96       15.76     12.25 o 
  -2  16   3        3.06        0.58      8.75 o 
  -1  16   3       52.86       39.68     11.67 o 
   0  16   3        0.32        6.57      6.15 o 
   1  16   3        2.98        0.00      5.60 o 
 -12   0   4       25.64        9.34     11.67 o 
 -11   0   4       63.76       87.58      9.38 o 
 -10   0   4        1.52        1.43      4.32 o 
  -9   0   4       37.63       34.43      5.60 o 
  -8   0   4      605.10      574.52     25.09 o 
  -7   0   4       50.19       49.25      5.15 o 
  -6   0   4       50.42       34.11      3.34 o 
  -5   0   4       41.39       54.38      3.46 o 
  -4   0   4      505.23      333.15      5.73 o 
  -3   0   4      917.55      923.64      9.57 o 
  -2   0   4     8009.55     7521.21    114.63 o 
  -1   0   4      115.17       93.97      2.34 o 
   0   0   4     1653.86     1613.71     15.69 o 
   1   0   4     4034.12     4403.90     41.17 o 
   2   0   4        5.73        3.82      3.79 o 
   3   0   4     2361.02     2695.27     35.03 o 
   4   0   4       64.24       49.81      7.59 o 
   5   0   4      305.06      334.67     12.84 o 
   6   0   4       25.05       30.32      4.64 o 
   7   0   4      230.24      238.31     10.25 o 
   8   0   4      122.33      118.46     15.17 o 
   9   0   4       10.56       12.84      9.34 o 
  10   0   4       22.21       42.02     12.25 o 
  11   0   4      103.15      122.55     17.51 o 
 -12   1   4        5.30        1.56      5.22 o 
 -11   1   4       12.16        8.58      4.48 o 
 -10   1   4       69.49       65.97      5.43 o 
  -9   1   4      219.87      236.70      7.46 o 
  -8   1   4       59.56       71.59      5.22 o 
  -7   1   4      459.40      486.45      8.29 o 
  -6   1   4      159.70      198.06      4.31 o 
  -5   1   4      215.62      212.78      5.34 o 
  -4   1   4      964.78     1020.43      9.13 o 
  -3   1   4      309.09      277.93      4.18 o 
  -2   1   4     1305.07     1506.43     13.75 o 
  -1   1   4       16.49       24.71      1.07 o 
   0   1   4     3364.15     3152.33     19.41 o 
   1   1   4       31.39       31.87      1.32 o 
   2   1   4     2424.77     2300.87     19.86 o 
   3   1   4      775.04      714.36     10.28 o 
   4   1   4     1888.57     1885.77     19.43 o 
   5   1   4      204.16      197.92      5.77 o 
   6   1   4      156.85      148.05      8.35 o 
   7   1   4       84.20       86.35      6.61 o 
   8   1   4       10.86       12.26      3.92 o 
   9   1   4      132.18      132.14     11.95 o 
  10   1   4        2.80        5.80      6.56 o 
  11   1   4       27.81       33.01      8.45 o 
 -12   2   4       27.28       34.57      7.77 o 
 -11   2   4        4.74       15.25      5.92 o 
 -10   2   4        0.66       -5.05      6.00 o 
  -9   2   4      118.30      111.07      6.07 o 
  -8   2   4      723.06      729.96     12.33 o 
  -7   2   4       42.76       53.91      3.01 o 
  -6   2   4      553.52      605.16      7.66 o 
  -5   2   4        1.85        2.78      0.82 o 
  -4   2   4      323.27      322.11      5.53 o 
  -3   2   4     2972.24     3102.12     24.61 o 
  -2   2   4    12925.96    13738.15    127.94 o 
  -1   2   4      530.25      541.85      6.21 o 
   0   2   4      198.54      230.28      4.12 o 
   1   2   4      451.11      393.09      4.84 o 
   2   2   4     3072.09     3198.88     46.41 o 
   3   2   4      474.80      546.50      7.59 o 
   4   2   4       99.76      102.01      3.82 o 
   5   2   4        0.56        1.90      2.51 o 
   6   2   4       67.77       71.08      5.44 o 
   7   2   4        0.66       -1.27      2.22 o 
   8   2   4       61.77       70.09      5.75 o 
   9   2   4       33.12       35.91      4.05 o 
  10   2   4       16.78       20.91      7.21 o 
  11   2   4       29.04       44.07     11.38 o 
 -12   3   4        5.49        5.08     16.05 o 
 -11   3   4       32.13       32.78      7.06 o 
 -10   3   4      176.97      207.58     12.30 o 
  -9   3   4      228.59      227.17      9.01 o 
  -8   3   4       38.02       56.22      4.69 o 
  -7   3   4     1202.15     1141.24     12.27 o 
  -6   3   4       24.62       34.58      2.28 o 
  -5   3   4      404.67      400.33      4.06 o 
  -4   3   4       26.29       20.25      1.62 o 
  -3   3   4       10.96       30.45      1.41 o 
  -2   3   4     6715.26     6581.44     54.27 o 
  -1   3   4       75.97       60.13      3.02 o 
   0   3   4       64.17       51.82      2.23 o 
   1   3   4     1003.04      856.02      9.76 o 
   2   3   4     4093.31     4068.95     35.66 o 
   3   3   4       63.99       65.99      4.26 o 
   4   3   4      891.11      936.23     11.42 o 
   5   3   4      193.17      190.63      5.70 o 
   6   3   4      586.62      571.36     10.25 o 
   7   3   4        6.26        1.60      2.53 o 
   8   3   4       12.35       11.08      2.83 o 
   9   3   4       10.77        6.27      2.86 o 
  10   3   4        1.12       -1.08      5.60 o 
 -12   4   4       27.53       21.05      7.13 o 
 -11   4   4       21.27       35.82      7.33 o 
 -10   4   4       20.41       14.17      5.62 o 
  -9   4   4       52.38       70.72     10.50 o 
  -8   4   4       13.96       12.78      3.62 o 
  -7   4   4       29.97       36.12      5.77 o 
  -6   4   4     1450.50     1422.29     15.33 o 
  -5   4   4      780.56      730.00      9.36 o 
  -4   4   4      342.67      306.36      3.61 o 
  -3   4   4     4914.32     5317.51     46.28 o 
  -2   4   4      207.46      149.75      5.64 o 
   0   4   4        8.01        8.09      1.20 o 
   1   4   4      316.83      285.85      4.93 o 
   2   4   4     2714.04     2769.93     22.71 o 
   3   4   4     1388.64     1401.29     15.54 o 
   4   4   4      124.30      149.45      4.44 o 
   5   4   4      668.66      619.12      9.53 o 
   6   4   4      311.56      332.26      9.02 o 
   7   4   4     1028.66     1006.05     13.92 o 
   8   4   4      137.37      136.48      5.97 o 
   9   4   4       60.79       41.39      5.31 o 
  10   4   4        7.76       10.65     12.25 o 
 -11   5   4       41.18       44.03      8.40 o 
 -10   5   4       32.80       38.93      7.42 o 
  -9   5   4        0.91       -3.27      4.22 o 
  -8   5   4        0.52       -2.26      3.18 o 
  -7   5   4      230.90      253.99      8.83 o 
  -6   5   4       49.17       68.04      4.82 o 
  -5   5   4       78.34       75.53      3.58 o 
  -4   5   4      429.32      431.11      5.63 o 
  -3   5   4     1267.83     1282.04     12.68 o 
  -2   5   4     3793.32     3753.07     33.60 o 
  -1   5   4     2965.47     3180.98     33.13 o 
   0   5   4        5.01        0.08      0.87 o 
   1   5   4        3.81        0.34      0.88 o 
   2   5   4      781.32      740.65      9.83 o 
   3   5   4      561.14      704.35     10.05 o 
   4   5   4      391.45      405.75      7.30 o 
   5   5   4      488.38      463.98      8.28 o 
   6   5   4      103.10      122.47      4.85 o 
   7   5   4       36.83       58.53      4.06 o 
   8   5   4       26.34       28.92      5.81 o 
   9   5   4      172.46      178.71     13.37 o 
  10   5   4        1.97        6.07      5.83 o 
 -11   6   4       51.69       59.74     26.55 o 
 -10   6   4      137.23      131.39     28.59 o 
  -9   6   4      117.26       93.20      7.73 o 
  -8   6   4      248.93      269.86     11.77 o 
  -7   6   4        2.81        6.39      2.58 o 
  -6   6   4       58.07       59.42      3.53 o 
  -5   6   4       52.89       76.05      4.16 o 
  -4   6   4      513.06      498.38      6.49 o 
  -3   6   4     4480.70     4562.97     41.28 o 
  -2   6   4       25.04       18.05      1.96 o 
  -1   6   4     1285.15     1403.66     20.55 o 
   0   6   4      157.09      158.57      4.46 o 
   1   6   4       22.66       34.18      2.70 o 
   2   6   4     1437.49     1463.92     16.19 o 
   3   6   4        5.59        6.84      1.91 o 
   4   6   4        0.02        1.33      1.60 o 
   5   6   4      199.02      168.17      5.73 o 
   6   6   4       26.95       22.51      2.94 o 
   7   6   4       63.38       53.44      3.90 o 
   8   6   4       15.21       17.73      3.07 o 
   9   6   4       81.28       65.57     17.22 o 
  10   6   4       22.08       23.34      9.34 o 
 -11   7   4       76.47       69.44     11.67 o 
 -10   7   4        5.62        4.88     17.22 o 
  -9   7   4      479.17      459.05     14.28 o 
  -8   7   4      127.45      123.74      8.41 o 
  -7   7   4       49.84       26.97      5.81 o 
  -6   7   4      101.61       92.34      5.04 o 
  -5   7   4      716.65      657.63      9.47 o 
  -4   7   4     1653.42     1609.03     16.56 o 
  -3   7   4      505.39      570.90      9.20 o 
  -2   7   4      315.91      361.86      6.91 o 
  -1   7   4        2.46        0.78      0.90 o 
   0   7   4       73.48      102.75      3.37 o 
   1   7   4     1847.74     1847.25     19.01 o 
   2   7   4        6.81       15.16      2.87 o 
   3   7   4       18.73       21.37      2.86 o 
   4   7   4      384.13      424.10      7.75 o 
   5   7   4      388.56      364.89      7.72 o 
   6   7   4       36.41       39.61      4.15 o 
   7   7   4        6.55        7.23      2.94 o 
   8   7   4       48.08       54.19      9.33 o 
   9   7   4       23.41       27.30      7.00 o 
 -10   8   4       22.28       20.42      7.00 o 
  -9   8   4       24.56       23.28      5.19 o 
  -8   8   4       17.70       17.28      9.96 o 
  -7   8   4       46.65       50.95      5.81 o 
  -6   8   4       25.84       10.44      4.21 o 
  -5   8   4      732.84      667.27     11.43 o 
  -4   8   4      541.22      621.75     12.66 o 
  -3   8   4      703.95      632.36     11.31 o 
  -2   8   4      546.19      565.88     10.26 o 
  -1   8   4      362.68      322.65      7.28 o 
   0   8   4      607.54      653.07      8.71 o 
   1   8   4      230.60      223.67      6.28 o 
   2   8   4        0.11       -1.78      2.02 o 
   3   8   4      482.87      450.16      9.70 o 
   4   8   4        3.34        7.00      2.16 o 
   5   8   4      255.74      236.80      6.30 o 
   6   8   4      124.97      131.33      5.42 o 
   7   8   4      193.41      180.65      6.29 o 
   8   8   4        0.44       -0.54      5.25 o 
   9   8   4       84.81       75.00      9.71 o 
 -10   9   4        0.01        2.33      5.25 o 
  -9   9   4        8.98        9.58      4.64 o 
  -8   9   4        0.19       -1.66      3.18 o 
  -7   9   4        1.21        4.64      3.45 o 
  -6   9   4        0.20        1.87      2.33 o 
  -5   9   4       10.29       14.69      3.03 o 
  -4   9   4      327.74      316.23     26.55 o 
  -3   9   4      122.13      122.36      5.59 o 
  -2   9   4       12.84       18.63      2.88 o 
  -1   9   4      125.43      126.70      5.00 o 
   0   9   4      154.50      148.58      5.34 o 
   1   9   4       35.99       42.23      2.89 o 
   2   9   4        3.22        6.20      1.89 o 
   3   9   4        4.47        5.09      2.04 o 
   4   9   4       13.85        4.86      2.27 o 
   5   9   4      144.97      165.82      5.65 o 
   6   9   4       28.74       27.44      6.23 o 
   7   9   4       14.19       17.86      4.09 o 
   8   9   4      199.66      207.39     14.30 o 
   9   9   4        2.15       -1.77      9.34 o 
  -9  10   4        0.39        2.55      4.50 o 
  -8  10   4        0.03       -0.47      3.60 o 
  -7  10   4       16.06       14.08      4.50 o 
  -6  10   4       10.39        9.73      4.08 o 
  -5  10   4       38.58       48.38      4.27 o 
  -4  10   4      195.47      184.44     11.38 o 
  -3  10   4      839.12      844.38     14.78 o 
  -2  10   4      129.39      115.79      5.45 o 
  -1  10   4      230.90      226.74      7.58 o 
   0  10   4       13.08        7.62      2.33 o 
   1  10   4       33.79       37.91      3.50 o 
   2  10   4       44.61       50.55      3.41 o 
   3  10   4       76.00       71.61      5.47 o 
   4  10   4      535.97      565.48     20.63 o 
   5  10   4       41.29       43.55      3.81 o 
   6  10   4       30.66       33.78      3.72 o 
   7  10   4       20.68       12.90     11.09 o 
   8  10   4        1.91        9.47      5.56 o 
  -9  11   4      156.07      168.15     11.25 o 
  -8  11   4        0.34       -3.13      3.13 o 
  -7  11   4      101.64       97.79      8.74 o 
  -6  11   4        9.47        7.98      3.65 o 
  -5  11   4       81.37       70.01      5.32 o 
  -4  11   4        1.25        1.75      2.55 o 
  -3  11   4        0.37        0.67      2.55 o 
  -2  11   4       42.14       31.83      3.63 o 
  -1  11   4       16.01       21.96      3.14 o 
   0  11   4      155.43      137.73      5.61 o 
   1  11   4       83.40      120.12      5.55 o 
   2  11   4       32.08       34.80      3.83 o 
   3  11   4        0.28       -2.23      2.23 o 
   4  11   4       93.58       92.25      6.51 o 
   5  11   4        2.18        2.15      2.45 o 
   6  11   4       47.21       46.52      4.39 o 
   7  11   4       11.14       14.89      7.00 o 
  -8  12   4        3.98        9.94      5.03 o 
  -7  12   4       34.44       31.41      5.92 o 
  -6  12   4       31.95       35.12      5.56 o 
  -5  12   4       22.09       14.42      3.24 o 
  -4  12   4       70.89       81.12      6.89 o 
  -3  12   4       25.09       17.77      3.65 o 
  -2  12   4       67.37       78.22      5.39 o 
  -1  12   4       17.30       13.17      2.85 o 
   0  12   4       54.20       57.04      4.52 o 
   1  12   4        7.41        5.61      2.69 o 
   2  12   4       37.20       33.65      6.15 o 
   3  12   4        9.78        1.38      4.05 o 
   4  12   4        2.02        8.64      4.86 o 
   5  12   4       33.53       26.97      3.57 o 
   6  12   4        7.95        9.73     11.38 o 
   7  12   4       33.64       15.81      6.08 o 
  -7  13   4       21.03       11.47      4.64 o 
  -6  13   4       26.64       24.53      5.10 o 
  -5  13   4        1.81        0.77      2.75 o 
  -4  13   4       13.16        7.99      3.53 o 
  -3  13   4        0.62       -1.92      3.50 o 
  -2  13   4        0.07        0.97      2.61 o 
  -1  13   4        4.25        5.65      2.72 o 
   0  13   4        1.76        1.45      2.42 o 
   1  13   4       30.30       30.76      6.31 o 
   2  13   4        1.30       -1.01      4.32 o 
   3  13   4       12.52       23.48      5.89 o 
   4  13   4        9.99        5.97      4.95 o 
   5  13   4        2.34        7.92      3.79 o 
   6  13   4        2.45        5.84      9.92 o 
  -6  14   4        0.85       -3.13      3.13 o 
  -5  14   4       69.84       85.72     15.46 o 
  -4  14   4        1.73        1.32      3.18 o 
  -3  14   4       40.00       49.90      5.62 o 
  -2  14   4        3.93        1.31      3.00 o 
  -1  14   4       30.95       45.78      7.63 o 
   0  14   4      105.78       90.81      9.80 o 
   1  14   4        7.37       14.20      5.56 o 
   2  14   4        0.06        1.85      4.42 o 
   3  14   4        0.88        1.25      6.42 o 
   4  14   4        5.99        3.81      7.59 o 
   5  14   4       27.65       37.42     11.09 o 
  -4  15   4        0.78        0.97      3.65 o 
  -3  15   4        1.22       -2.66      2.66 o 
  -2  15   4        4.66        2.92      7.00 o 
  -1  15   4        4.20       -3.50      5.25 o 
   0  15   4        1.57       -0.97      4.90 o 
   1  15   4       32.28       33.55      7.56 o 
   2  15   4       22.20       11.93      6.15 o 
   3  15   4       19.40       26.51      6.98 o 
  -2  16   4        7.07       -5.25      7.59 o 
  -1  16   4       11.62        5.25      7.59 o 
   0  16   4       13.05       20.77      9.63 o 
 -12   1   5       73.28       76.98      9.50 o 
 -11   1   5       20.91       17.08      4.98 o 
 -10   1   5        0.45        3.16      3.20 o 
  -9   1   5       54.55       56.07      4.53 o 
  -8   1   5      212.91      204.91      6.42 o 
  -7   1   5       75.70       63.32      3.95 o 
  -6   1   5       41.77       33.91      2.19 o 
  -5   1   5        1.13       -0.16      0.89 o 
  -4   1   5     2024.00     1833.60     14.46 o 
  -3   1   5       30.06       29.23      1.29 o 
  -2   1   5       37.84       31.39      1.08 o 
  -1   1   5     4112.11     4016.24     26.39 o 
   0   1   5      350.73      361.76      3.56 o 
   1   1   5     1501.75     1485.48     14.49 o 
   2   1   5        4.93       16.55      1.30 o 
   3   1   5      465.57      539.59      6.36 o 
   4   1   5      381.76      366.00      7.21 o 
   5   1   5      107.80       90.15      6.06 o 
   6   1   5      977.89      936.24     19.07 o 
   7   1   5      307.70      295.07      9.81 o 
   8   1   5      337.25      338.18     11.04 o 
   9   1   5      136.98      147.35     12.79 o 
  10   1   5       94.71      106.92      8.28 o 
 -12   2   5       12.13       21.15      6.69 o 
 -11   2   5        2.32        6.22      4.17 o 
 -10   2   5        1.06        0.21      6.14 o 
  -9   2   5      226.51      241.25     13.84 o 
  -8   2   5      875.91      806.05     12.81 o 
  -7   2   5      383.84      371.33      6.31 o 
  -6   2   5      227.77      212.29      4.29 o 
  -5   2   5      119.77      102.23      2.87 o 
  -4   2   5     1017.57     1014.32      9.83 o 
  -3   2   5     4187.97     4357.15     33.51 o 
  -2   2   5     4022.00     4018.62     39.59 o 
  -1   2   5      790.86      756.07     12.57 o 
   0   2   5      815.09      835.41      8.06 o 
   1   2   5      896.67      869.81      7.93 o 
   2   2   5     2186.75     2273.55     17.91 o 
   3   2   5      525.17      466.91      6.72 o 
   4   2   5      591.77      635.14     12.13 o 
   5   2   5        6.20       12.93      3.79 o 
   6   2   5      438.66      415.13      8.92 o 
   7   2   5      363.00      352.69      8.58 o 
   8   2   5      181.30      207.49     14.07 o 
   9   2   5        5.92        3.34      2.93 o 
  10   2   5        2.87       17.82      7.63 o 
 -12   3   5       31.12       29.20      7.23 o 
 -11   3   5       11.50       16.12      6.00 o 
 -10   3   5       36.67       54.53      5.95 o 
  -9   3   5       64.77       79.77      6.30 o 
  -8   3   5      404.26      433.06      9.27 o 
  -7   3   5      110.59      136.70      6.35 o 
  -6   3   5       12.31       14.72      1.74 o 
  -5   3   5      898.85      914.27      9.26 o 
  -4   3   5      141.07      185.16      4.30 o 
  -3   3   5     1797.88     1756.78     17.23 o 
  -2   3   5      133.22      149.58      3.00 o 
  -1   3   5      363.01      282.29      5.09 o 
   0   3   5       97.24      107.33      2.87 o 
   1   3   5       52.38       38.28      1.88 o 
   2   3   5      186.59      252.47      5.32 o 
   3   3   5      740.44      806.78     10.97 o 
   4   3   5      118.09      115.53      4.22 o 
   5   3   5       49.13       47.91      3.58 o 
   6   3   5      159.99      180.93      8.01 o 
   7   3   5      271.86      282.26     12.72 o 
   8   3   5      131.05      152.73      6.33 o 
   9   3   5       13.27       15.54      3.60 o 
  10   3   5       94.18       78.41     12.25 o 
 -12   4   5       11.28       15.23      6.73 o 
 -11   4   5       34.22       31.42     10.80 o 
 -10   4   5        1.37       -0.82      5.84 o 
  -9   4   5        4.16       -1.44      3.05 o 
  -8   4   5      316.41      351.99      9.27 o 
  -7   4   5      333.93      307.62      6.71 o 
  -6   4   5      355.67      353.53      9.00 o 
  -5   4   5      576.77      587.10     10.86 o 
  -4   4   5      868.88      870.78      8.51 o 
  -3   4   5     2270.58     2669.69     22.17 o 
  -2   4   5      115.50      162.92      7.24 o 
  -1   4   5      353.52      370.65      7.27 o 
   0   4   5      167.68      170.53      5.14 o 
   1   4   5      265.55      291.73      5.35 o 
   2   4   5       92.90       88.88      4.57 o 
   3   4   5       14.93       18.30      2.15 o 
   4   4   5      223.39      235.36      5.84 o 
   5   4   5        5.53        4.58      2.12 o 
   6   4   5      184.66      172.63      5.65 o 
   7   4   5       22.24       15.27      3.18 o 
   8   4   5       28.13       17.30      4.13 o 
   9   4   5        1.93       -0.58      2.83 o 
  10   4   5        9.50       12.46     11.38 o 
 -11   5   5        5.39        4.67      5.22 o 
 -10   5   5      271.57      251.09     18.38 o 
  -9   5   5       19.14       12.82      5.48 o 
  -8   5   5       40.94       30.72      4.02 o 
  -7   5   5       43.57       31.26      2.97 o 
  -6   5   5       14.64       23.21      2.61 o 
  -5   5   5     1064.23     1088.42     14.10 o 
  -4   5   5     1232.44     1256.47     13.11 o 
  -3   5   5     1902.04     1995.16     17.98 o 
  -2   5   5        6.58        6.53      1.35 o 
  -1   5   5     5956.25     6201.53     60.82 o 
   0   5   5        2.76       11.42      1.53 o 
   1   5   5     1480.16     1462.75     15.62 o 
   2   5   5      134.43      162.55      6.57 o 
   3   5   5      612.04      611.61      9.54 o 
   4   5   5        7.42        8.48      2.13 o 
   5   5   5      234.60      234.36      6.14 o 
   6   5   5       12.26        5.56      3.47 o 
   7   5   5      170.07      150.01      5.89 o 
   8   5   5      314.24      318.91      8.72 o 
   9   5   5       45.75       38.85     10.81 o 
  10   5   5      220.48      242.41     15.53 o 
 -11   6   5       61.17       65.99      9.27 o 
 -10   6   5        0.14       -3.83      3.83 o 
  -9   6   5       84.97       90.30      8.84 o 
  -8   6   5      123.37      106.45      8.72 o 
  -7   6   5      282.73      306.23      6.86 o 
  -6   6   5      290.30      270.43      6.23 o 
  -5   6   5     1261.66     1262.35     23.27 o 
  -4   6   5      220.99      195.23      5.30 o 
  -3   6   5      462.77      551.61      8.65 o 
  -2   6   5      431.16      429.56      7.11 o 
  -1   6   5      391.57      355.98      7.16 o 
   0   6   5      402.27      406.16      6.37 o 
   1   6   5      850.17      836.26     10.62 o 
   2   6   5      176.06      189.51      6.06 o 
   3   6   5      377.11      380.80      9.57 o 
   4   6   5      486.79      440.13     11.37 o 
   5   6   5      892.19      906.43     12.53 o 
   6   6   5      242.50      187.18      6.49 o 
   7   6   5      249.62      266.04      7.38 o 
   8   6   5       21.62       21.08      3.45 o 
   9   6   5        0.54        8.83      6.03 o 
 -11   7   5        1.77       -3.52      4.89 o 
 -10   7   5        1.14        1.84      4.30 o 
  -9   7   5      139.76      143.16     10.78 o 
  -8   7   5        8.56       13.85      4.92 o 
  -7   7   5      301.12      345.70      8.59 o 
  -6   7   5     1073.52     1125.69     14.53 o 
  -5   7   5       21.41       37.33      3.39 o 
  -4   7   5      589.14      597.78      9.95 o 
  -3   7   5      370.32      349.65      7.04 o 
  -2   7   5        0.14       -0.52      1.94 o 
  -1   7   5     1012.01     1024.21     12.68 o 
   0   7   5      116.58      141.15      4.46 o 
   1   7   5     1095.62     1147.25     13.47 o 
   2   7   5      363.34      331.12      6.67 o 
   3   7   5        4.85        5.80      1.79 o 
   4   7   5       67.33       60.69      3.91 o 
   5   7   5      103.21      102.90      6.56 o 
   6   7   5        2.23        2.19      2.32 o 
   7   7   5       89.20       90.60      5.07 o 
   8   7   5        5.12        1.90      3.08 o 
   9   7   5        1.14       -4.02      6.13 o 
 -10   8   5       38.51       36.56      7.36 o 
  -9   8   5        0.63       -1.10      4.39 o 
  -8   8   5      285.70      292.50     11.06 o 
  -7   8   5       42.86       39.44      4.95 o 
  -6   8   5      749.71      723.37     17.52 o 
  -5   8   5      642.54      616.10      9.54 o 
  -4   8   5        2.50        4.38      2.10 o 
  -3   8   5       32.50       38.55      3.16 o 
  -2   8   5        4.28        1.02      2.19 o 
  -1   8   5        4.80        6.85      1.89 o 
   0   8   5       69.35       70.59      3.99 o 
   1   8   5        8.44        7.41      1.70 o 
   2   8   5      102.25      100.16      5.64 o 
   3   8   5      289.54      293.11      6.85 o 
   4   8   5      969.48      967.17     13.44 o 
   5   8   5      237.71      237.02      6.57 o 
   6   8   5      145.93      164.38      5.84 o 
   7   8   5       86.35      100.74      5.47 o 
   8   8   5        1.16       -0.76      6.42 o 
   9   8   5       91.48      100.18     11.01 o 
 -10   9   5      111.42       95.12     12.25 o 
  -9   9   5        0.74        4.43      7.29 o 
  -8   9   5       34.48       15.58      5.19 o 
  -7   9   5      106.07      112.65      7.13 o 
  -6   9   5        8.23        8.56      2.67 o 
  -5   9   5      415.80      420.94      9.91 o 
  -4   9   5       16.51       15.26      3.32 o 
  -3   9   5      713.15      687.83     12.58 o 
  -2   9   5      397.69      435.88      9.49 o 
  -1   9   5     1053.28     1055.89     15.91 o 
   0   9   5      106.44      102.07      4.93 o 
   1   9   5      376.50      362.06      8.52 o 
   2   9   5       44.24       50.78      4.05 o 
   3   9   5        2.66        3.10      2.75 o 
   4   9   5       55.48       43.37      3.75 o 
   5   9   5        4.31        4.44      2.53 o 
   6   9   5        2.83       -1.13      2.11 o 
   7   9   5       42.29       34.55      3.99 o 
   8   9   5      137.17      138.49     12.30 o 
  -9  10   5       86.83      100.26     16.05 o 
  -8  10   5        2.49        4.77      4.05 o 
  -7  10   5      143.28      165.38      9.53 o 
  -6  10   5      328.35      304.93      9.24 o 
  -5  10   5       59.01       78.35      6.09 o 
  -4  10   5       24.27       10.50      5.25 o 
  -3  10   5       62.29       74.45      5.83 o 
  -2  10   5       79.75       42.66      3.94 o 
  -1  10   5       66.13       63.71      4.36 o 
   0  10   5      111.25      119.90      5.45 o 
   1  10   5       82.18       81.56      4.65 o 
   2  10   5       49.03       49.66      5.10 o 
   3  10   5       15.81       19.70      3.75 o 
   4  10   5      694.25      678.37     17.10 o 
   5  10   5       49.21       62.76      4.44 o 
   6  10   5       34.78       27.27      3.71 o 
   7  10   5       18.40       32.96      6.53 o 
   8  10   5        0.23       -3.18      5.54 o 
  -9  11   5        2.32        4.52      4.50 o 
  -8  11   5        3.23       -3.13      3.13 o 
  -7  11   5       58.74       66.38      7.42 o 
  -6  11   5        1.45       -5.75      6.71 o 
  -5  11   5      185.50      193.08      7.30 o 
  -4  11   5       23.67       12.08      3.88 o 
  -3  11   5       83.72      100.75      6.15 o 
  -2  11   5       22.47       36.81      3.94 o 
  -1  11   5       88.20       85.77      5.00 o 
   0  11   5       73.15       86.33      5.51 o 
   1  11   5        5.97        8.13      2.69 o 
   2  11   5      164.83      181.35      8.63 o 
   3  11   5        0.03        1.75      2.67 o 
   4  11   5       56.28       70.80     16.63 o 
   5  11   5        2.00        4.24      2.54 o 
   6  11   5       20.72       23.86      6.15 o 
   7  11   5        8.51       23.81      6.53 o 
  -8  12   5       65.76       69.38      8.03 o 
  -7  12   5       20.36       29.77      9.63 o 
  -6  12   5       66.80       79.67      7.51 o 
  -5  12   5       19.57       20.13      6.67 o 
  -4  12   5       14.95       18.78      4.05 o 
  -3  12   5        1.52        1.63      2.91 o 
  -2  12   5       83.58       69.22      8.46 o 
  -1  12   5       10.49       11.66      3.72 o 
   0  12   5       15.75       21.96      3.30 o 
   1  12   5       18.70       16.98      4.53 o 
   2  12   5       87.20       90.34      9.46 o 
   3  12   5       27.74       29.47      6.26 o 
   4  12   5      339.39      361.81     15.22 o 
   5  12   5        1.93       -1.59      3.48 o 
   6  12   5       84.24       92.17      6.03 o 
  -7  13   5        7.55       10.19      4.27 o 
  -6  13   5       13.51       20.80      5.10 o 
  -5  13   5        4.89        2.84      2.93 o 
  -4  13   5       37.30       29.51      4.64 o 
  -3  13   5       16.67       17.71      3.98 o 
  -2  13   5       32.14       45.39      5.03 o 
  -1  13   5       26.99       29.24      4.69 o 
   0  13   5       19.46       26.59      3.62 o 
   1  13   5        9.91        5.25      2.84 o 
   2  13   5      101.60      124.44     18.67 o 
   3  13   5        2.81       -0.07      4.50 o 
   4  13   5        0.22        9.27      5.03 o 
   5  13   5       18.38       25.62      4.78 o 
  -6  14   5       28.93       21.65      5.22 o 
  -5  14   5        5.74        3.31      3.65 o 
  -4  14   5       10.11       14.62      4.18 o 
  -3  14   5       15.09        8.92      6.42 o 
  -2  14   5       25.97       20.66      8.17 o 
  -1  14   5       14.52       20.88      3.41 o 
   0  14   5       21.61       24.43      6.15 o 
   1  14   5       46.52       48.90     12.84 o 
   2  14   5        0.48        0.82      4.86 o 
   3  14   5       41.59       30.67      7.33 o 
   4  14   5       41.24       50.55     11.96 o 
  -4  15   5        0.00       -2.00      3.25 o 
  -3  15   5        0.37        0.16      5.54 o 
  -2  15   5       20.48       23.34      8.75 o 
  -1  15   5       33.78       19.84      8.75 o 
   0  15   5        3.09        4.56      5.73 o 
   1  15   5        0.45        2.38      6.13 o 
   2  15   5       10.54        6.59      5.39 o 
   3  15   5       17.23       13.20      6.71 o 
 -12   0   6        0.17        2.92      9.92 o 
 -11   0   6      196.94      204.25     17.51 o 
 -10   0   6       98.55       97.42      8.27 o 
  -9   0   6      993.99     1006.17     24.80 o 
  -8   0   6      247.40      228.75     11.09 o 
  -7   0   6     1034.17     1055.93     46.10 o 
  -6   0   6       26.45       22.44      2.72 o 
  -5   0   6      657.73      676.54      8.80 o 
  -4   0   6     5904.90     5993.67     50.23 o 
  -3   0   6        8.53       13.38      1.06 o 
  -2   0   6     3772.78     3615.40     26.67 o 
  -1   0   6       85.04       86.51      2.48 o 
   0   0   6    21119.46    20224.60    183.70 o 
   1   0   6        0.61        3.60      1.18 o 
   2   0   6     6440.51     6291.33     59.31 o 
   3   0   6      209.19      221.68      6.35 o 
   4   0   6      955.63      952.00     18.45 o 
   5   0   6     2890.42     2817.59     40.38 o 
   6   0   6      774.45      864.53     24.80 o 
   7   0   6      445.61      506.88     14.79 o 
   8   0   6       15.34       20.42      9.34 o 
   9   0   6      133.09      158.73     18.67 o 
  10   0   6        3.57       -5.84      8.75 o 
 -12   1   6        0.71        8.04      7.29 o 
 -11   1   6       11.87       13.94      4.36 o 
 -10   1   6      111.21       96.10      7.20 o 
  -9   1   6       74.87       69.21      5.05 o 
  -8   1   6      730.99      730.74     11.88 o 
  -7   1   6      250.96      256.98      7.67 o 
  -6   1   6       98.29       93.33      3.04 o 
  -5   1   6       28.99       19.97      1.72 o 
  -4   1   6     1170.51     1049.83      8.65 o 
  -3   1   6      629.92      607.42      6.64 o 
  -2   1   6      371.36      280.88      2.68 o 
  -1   1   6       37.12       26.04      0.96 o 
   0   1   6     4038.67     4315.36     26.72 o 
   1   1   6     1369.89     1243.12     10.13 o 
   2   1   6        2.59        2.88      0.92 o 
   3   1   6       75.23       94.84      2.72 o 
   4   1   6       22.67       20.47      2.69 o 
   5   1   6      530.68      532.57     14.57 o 
   6   1   6      393.64      401.84      8.89 o 
   7   1   6      130.98      130.98      7.71 o 
   8   1   6       80.28       87.98      6.98 o 
   9   1   6       25.14       16.13      4.52 o 
  10   1   6        4.33       -0.17      4.16 o 
 -12   2   6        0.24        7.95     14.59 o 
 -11   2   6       88.10       82.38      7.27 o 
 -10   2   6      148.22      120.25      7.86 o 
  -9   2   6      178.40      201.16      9.53 o 
  -8   2   6      328.80      301.79      7.92 o 
  -7   2   6      289.54      248.20      5.42 o 
  -6   2   6       44.03       36.40      2.17 o 
  -5   2   6      583.07      607.96      8.66 o 
  -4   2   6      150.56      199.04      3.22 o 
  -3   2   6        6.96        8.18      1.04 o 
  -2   2   6     1232.88     1321.72     13.00 o 
  -1   2   6     2206.37     2199.91     17.25 o 
   0   2   6     2607.82     2741.77     18.54 o 
   1   2   6       91.44      142.48      3.07 o 
   2   2   6      120.11      141.69      4.32 o 
   3   2   6       74.43       81.22      3.20 o 
   4   2   6       63.07       51.82      5.01 o 
   5   2   6      502.27      514.23      9.83 o 
   6   2   6       12.92        9.76      2.75 o 
   7   2   6       65.72       62.42      5.30 o 
   8   2   6        0.46       -0.83      2.69 o 
   9   2   6        2.35        2.45      2.96 o 
  10   2   6       41.48       59.43      6.91 o 
 -12   3   6        7.47       -2.53      5.22 o 
 -11   3   6       31.33       25.97      6.13 o 
 -10   3   6       14.66       18.90      4.34 o 
  -9   3   6      146.11      147.88      7.69 o 
  -8   3   6      256.76      257.37      7.08 o 
  -7   3   6        1.06       -1.03      1.86 o 
  -6   3   6       46.48       42.82      2.80 o 
  -5   3   6       99.74       89.22      2.60 o 
  -4   3   6      375.45      318.43      5.22 o 
  -3   3   6     3682.79     3856.03     33.84 o 
  -2   3   6      122.63      114.30      2.67 o 
  -1   3   6        8.87       17.38      1.47 o 
   0   3   6        0.59        2.29      1.12 o 
   1   3   6      134.89      148.94      3.99 o 
   2   3   6      447.63      367.26     11.34 o 
   3   3   6      392.78      409.15      7.22 o 
   4   3   6      330.75      321.95      7.39 o 
   5   3   6      254.39      269.64      7.08 o 
   6   3   6      514.96      541.73     10.65 o 
   7   3   6      506.19      509.62     11.03 o 
   8   3   6      167.03      178.42      7.12 o 
   9   3   6      125.65      116.81      6.55 o 
  10   3   6        0.24        0.40      5.96 o 
 -12   4   6        0.00        1.41      6.71 o 
 -11   4   6       74.03       82.84      9.37 o 
 -10   4   6       19.29       17.41      5.56 o 
  -9   4   6       93.53       96.98      6.94 o 
  -8   4   6      280.26      258.46      7.14 o 
  -7   4   6     1177.13     1145.16     13.84 o 
  -6   4   6       15.41       14.77      2.05 o 
  -5   4   6       13.42       12.02      1.96 o 
  -4   4   6     3587.06     3664.14     30.15 o 
  -3   4   6      886.58      878.73      9.34 o 
  -2   4   6     5320.80     5341.50     50.55 o 
  -1   4   6      462.92      441.34      7.41 o 
   0   4   6      858.20      721.54      9.10 o 
   1   4   6     1855.83     1889.73     20.85 o 
   2   4   6     1400.25     1265.04     12.96 o 
   3   4   6        0.40        3.06      2.12 o 
   4   4   6     1845.19     1762.72     18.70 o 
   5   4   6      722.42      700.91     10.93 o 
   6   4   6      203.34      193.11      6.57 o 
   7   4   6      168.09      190.04      6.88 o 
   8   4   6       12.62        7.53      2.98 o 
   9   4   6      131.09      143.70      7.01 o 
  10   4   6        0.37       26.26     12.84 o 
 -11   5   6        1.61        1.55      4.79 o 
 -10   5   6       52.20       64.17     23.05 o 
  -9   5   6        0.23       -0.72      3.70 o 
  -8   5   6        2.30        0.56      2.35 o 
  -7   5   6      361.26      372.93      7.47 o 
  -6   5   6       35.63       53.50      3.24 o 
  -5   5   6      440.82      468.76      7.78 o 
  -4   5   6      349.24      366.38      6.97 o 
  -3   5   6     1390.25     1421.54     17.21 o 
  -2   5   6     1172.30     1279.10     14.11 o 
  -1   5   6        0.00        3.37      1.32 o 
   0   5   6      118.32      104.87      5.64 o 
   1   5   6      102.63      138.80      4.07 o 
   2   5   6      325.33      340.59      6.34 o 
   3   5   6      162.80      172.51      8.49 o 
   4   5   6      220.10      185.52      5.88 o 
   5   5   6       23.72       27.86      3.03 o 
   6   5   6        0.42        4.09      2.44 o 
   7   5   6        1.63        2.44      3.90 o 
   8   5   6       66.70       72.68      6.23 o 
   9   5   6       20.14       27.97      6.22 o 
 -11   6   6       22.24        7.62      5.84 o 
 -10   6   6        2.66        0.71      6.13 o 
  -9   6   6       31.22       16.51      5.25 o 
  -8   6   6      112.21      157.06      7.89 o 
  -7   6   6      355.42      298.94      6.80 o 
  -6   6   6      152.21      168.75      5.08 o 
  -5   6   6      251.39      202.07      5.12 o 
  -4   6   6      641.82      636.44      9.95 o 
  -3   6   6       68.26       78.78      3.22 o 
  -2   6   6      530.65      550.61      8.37 o 
  -1   6   6       32.22       22.93      2.23 o 
   0   6   6      531.41      572.73      8.08 o 
   1   6   6      611.72      605.69      8.98 o 
   2   6   6       43.09       43.12      2.96 o 
   3   6   6      384.96      375.37      7.84 o 
   4   6   6      561.25      557.46      9.38 o 
   5   6   6       70.33       68.51      4.32 o 
   6   6   6       24.51       47.40      4.68 o 
   7   6   6      187.39      183.69      6.46 o 
   8   6   6       24.98       36.22      5.40 o 
   9   6   6        0.63       -2.21      3.75 o 
 -11   7   6        1.50       -4.20      7.00 o 
 -10   7   6        0.00       -1.97      4.30 o 
  -9   7   6       29.49       38.33     13.13 o 
  -8   7   6      121.40      118.03      7.75 o 
  -7   7   6      419.92      399.62      8.13 o 
  -6   7   6      187.37      202.43      5.66 o 
  -5   7   6        2.21        1.15      2.22 o 
  -4   7   6     1454.56     1506.33     17.89 o 
  -3   7   6      411.82      410.70      8.39 o 
  -2   7   6      436.68      457.61      7.94 o 
  -1   7   6      671.53      687.90      9.99 o 
   0   7   6        8.39        8.27      2.64 o 
   1   7   6        0.15       -1.39      1.39 o 
   2   7   6      148.90      155.04      6.91 o 
   3   7   6      526.25      517.60      9.37 o 
   4   7   6       15.46       20.75      5.52 o 
   5   7   6       42.04       38.29      3.47 o 
   6   7   6      138.85      136.78      5.82 o 
   7   7   6        9.17        6.50      2.71 o 
   8   7   6       32.69       41.57      4.14 o 
   9   7   6       18.94       24.51      7.43 o 
 -10   8   6        0.76       -4.29      6.71 o 
  -9   8   6       47.02       46.13     10.21 o 
  -8   8   6        0.52        4.58      3.66 o 
  -7   8   6       97.32       88.75      5.50 o 
  -6   8   6       19.38       25.26      2.92 o 
  -5   8   6     1045.76      983.24     12.73 o 
  -4   8   6      231.73      222.23      6.38 o 
  -3   8   6        1.26        0.32      2.00 o 
  -2   8   6      860.73      864.53     12.16 o 
  -1   8   6       28.10       34.90      4.15 o 
   0   8   6     1870.26     1823.88     23.17 o 
   1   8   6      137.53      124.81     11.40 o 
   2   8   6     1136.29     1117.65     17.27 o 
   3   8   6       97.50      103.12      4.01 o 
   4   8   6      502.22      500.05     14.30 o 
   5   8   6        2.70        5.12      2.36 o 
   6   8   6       91.55       94.28      6.40 o 
   7   8   6       26.12       28.18      3.75 o 
   8   8   6        0.02        2.12      2.69 o 
 -10   9   6       87.31       91.90     13.13 o 
  -9   9   6        1.14        3.38      3.87 o 
  -8   9   6        6.33       11.36      6.25 o 
  -7   9   6       46.31       46.83      5.10 o 
  -6   9   6        2.57       12.44      2.72 o 
  -5   9   6       11.65        2.00      2.05 o 
  -4   9   6      118.94      122.21      5.16 o 
  -3   9   6       11.31       24.01      3.32 o 
  -2   9   6       16.17       23.08      3.51 o 
  -1   9   6        7.99        6.80      2.28 o 
   0   9   6      152.20      121.61      5.34 o 
   1   9   6      195.90      215.27      6.89 o 
   2   9   6      297.04      291.16      8.07 o 
   3   9   6      133.15      137.35      5.41 o 
   4   9   6      105.84      130.16      5.69 o 
   5   9   6       48.59       44.53      3.95 o 
   6   9   6        0.01        1.07      2.33 o 
   7   9   6       25.72       29.58      3.68 o 
   8   9   6        0.41        6.84      5.60 o 
  -9  10   6       45.93       29.69      6.08 o 
  -8  10   6      256.81      277.68     12.41 o 
  -7  10   6      104.52       83.05      6.65 o 
  -6  10   6       28.73       40.10      4.14 o 
  -5  10   6       24.29       35.37      4.63 o 
  -4  10   6       10.48        8.34      3.35 o 
  -3  10   6        0.38        3.73      2.91 o 
  -2  10   6        0.01        0.55      1.94 o 
  -1  10   6       45.79       48.61      6.78 o 
   0  10   6        1.08        2.21      2.09 o 
   1  10   6      173.43      188.90      6.61 o 
   2  10   6      419.34      406.51     14.22 o 
   3  10   6        7.50       16.98      4.11 o 
   4  10   6       67.69       70.03      4.80 o 
   5  10   6       63.17       47.79      4.43 o 
   6  10   6       23.71       30.73      3.88 o 
   7  10   6       14.61       14.73      3.45 o 
  -9  11   6       11.27       10.35     13.71 o 
  -8  11   6        0.14       -5.04      5.25 o 
  -7  11   6      115.21      100.21      8.64 o 
  -6  11   6       95.06       98.52      6.34 o 
  -5  11   6        6.22        7.04      2.67 o 
  -4  11   6        6.63       10.50      3.45 o 
  -3  11   6      188.89      190.01     13.13 o 
  -2  11   6      370.82      386.42     11.12 o 
  -1  11   6        0.85        1.50      3.22 o 
   0  11   6       60.17       64.43      7.92 o 
   1  11   6       11.70       14.30      5.30 o 
   2  11   6       55.49       69.08      8.86 o 
   3  11   6      152.26      157.52     10.86 o 
   4  11   6      106.69      107.60      6.96 o 
   5  11   6       24.58       26.96      4.20 o 
   6  11   6        5.18        9.79      3.28 o 
   7  11   6       56.71       58.93      7.70 o 
  -8  12   6        0.10       -0.86      4.96 o 
  -7  12   6       18.08       13.13      4.50 o 
  -6  12   6      135.36      130.57      8.56 o 
  -5  12   6        5.71        9.80      2.97 o 
  -4  12   6      117.11      130.68      9.34 o 
  -3  12   6        0.09        1.53      4.08 o 
  -2  12   6      165.62      157.85      9.05 o 
  -1  12   6       46.82       35.26      4.06 o 
   0  12   6       83.55       80.85     11.63 o 
   1  12   6       28.22       28.57      3.87 o 
   2  12   6      395.81      408.86     17.11 o 
   3  12   6       27.73       32.21      8.83 o 
   4  12   6       46.78       51.45      5.75 o 
   5  12   6        4.46        0.92      3.48 o 
   6  12   6        9.74       11.69      3.99 o 
  -7  13   6       71.02       63.35      7.42 o 
  -6  13   6      234.90      267.94     11.75 o 
  -5  13   6        0.01        3.13      2.88 o 
  -4  13   6        6.76        2.68      3.07 o 
  -3  13   6       35.66       42.28      8.75 o 
  -2  13   6        6.11       12.60      9.05 o 
  -1  13   6       33.92       43.35      4.33 o 
   0  13   6       35.89       32.51      4.07 o 
   1  13   6       15.28        7.36      4.76 o 
   2  13   6        0.40        0.82      3.36 o 
   3  13   6       51.91       35.13     12.25 o 
   4  13   6       36.04       35.07      4.99 o 
   5  13   6        0.19       -0.40      3.44 o 
  -6  14   6        3.84        2.55      4.05 o 
  -5  14   6        9.86        2.05      2.93 o 
  -4  14   6       53.40       58.76     11.96 o 
  -3  14   6       36.15       43.34      5.56 o 
  -2  14   6       44.11       39.95      4.95 o 
  -1  14   6       21.94       34.74      4.95 o 
   0  14   6        0.51        4.11      2.88 o 
   1  14   6        3.29        8.44      4.95 o 
   2  14   6        0.01        7.77      5.72 o 
   3  14   6        0.12        0.19      5.03 o 
   4  14   6       14.56        8.85      4.07 o 
  -4  15   6       12.60        6.19      4.12 o 
  -3  15   6       21.37       25.61      4.64 o 
  -2  15   6        0.00        3.11      3.79 o 
  -1  15   6        6.88       19.26      8.75 o 
   0  15   6        1.26       -5.25      5.25 o 
   1  15   6        0.01       -5.25      5.25 o 
   2  15   6        0.73       -1.75      4.70 o 
 -12   1   7        1.75        7.48      6.98 o 
 -11   1   7       60.71       80.58      7.03 o 
 -10   1   7      136.44      141.23      7.83 o 
  -9   1   7       28.91       44.43      4.88 o 
  -8   1   7       63.86       52.74      3.75 o 
  -7   1   7       17.40       23.67      2.31 o 
  -6   1   7      476.98      437.00      6.65 o 
  -5   1   7      179.98      166.40      3.68 o 
  -4   1   7     1298.22     1300.17     10.27 o 
  -3   1   7      103.16       79.85      1.62 o 
  -2   1   7      570.53      594.68      4.38 o 
  -1   1   7      144.00      118.58      2.12 o 
   0   1   7        7.26        1.72      0.76 o 
   1   1   7      596.66      548.39      5.90 o 
   2   1   7      470.19      535.02      6.05 o 
   3   1   7      361.94      356.53      7.28 o 
   4   1   7       12.66        9.07      2.38 o 
   5   1   7      785.48      742.91     13.44 o 
   6   1   7      559.33      523.98     10.57 o 
   7   1   7      207.43      222.18      9.50 o 
   8   1   7       22.92       28.51      4.91 o 
   9   1   7       43.78       49.10      6.43 o 
  10   1   7       83.04      105.81      8.76 o 
 -12   2   7       95.84      111.73      8.72 o 
 -11   2   7       66.56       41.31      5.84 o 
 -10   2   7      181.97      233.71      9.17 o 
  -9   2   7       28.00       18.80      3.87 o 
  -8   2   7      353.31      378.94      8.41 o 
  -7   2   7       80.37       82.47      4.42 o 
  -6   2   7      151.20      147.29      3.62 o 
  -5   2   7      545.91      514.49      6.12 o 
  -4   2   7      141.25      203.13      3.27 o 
  -3   2   7     2540.51     2475.00     16.71 o 
  -2   2   7     1072.94     1182.16      8.75 o 
  -1   2   7     5427.59     5314.02     32.73 o 
   0   2   7       28.29       30.38      1.41 o 
   1   2   7     3097.19     2821.66     20.46 o 
   2   2   7       67.16       59.42      5.09 o 
   3   2   7       16.47       16.21      2.06 o 
   4   2   7     2092.55     2035.01     19.84 o 
   5   2   7      121.08      134.33      6.26 o 
   6   2   7      121.12      131.35      7.34 o 
   7   2   7       18.62       28.01      3.60 o 
   8   2   7       20.88       10.77      3.37 o 
   9   2   7        5.62       18.40      5.73 o 
  10   2   7       24.30       29.22      5.72 o 
 -12   3   7        0.86        4.47      5.22 o 
 -11   3   7        1.45        2.30      3.92 o 
 -10   3   7       15.20       12.68      3.99 o 
  -9   3   7       47.57       50.72      4.32 o 
  -8   3   7      225.75      231.37      6.72 o 
  -7   3   7       17.79       21.88      2.81 o 
  -6   3   7       18.93       19.04      2.15 o 
  -5   3   7       23.89       22.05      2.01 o 
  -4   3   7        1.42        1.80      1.06 o 
  -3   3   7      112.94      160.26      5.14 o 
  -2   3   7      205.22      226.91      4.33 o 
  -1   3   7        0.15        6.24      1.06 o 
   0   3   7     1126.89     1160.69     12.47 o 
   1   3   7      332.46      445.74      6.69 o 
   2   3   7      743.25      653.88     13.96 o 
   3   3   7      596.45      617.72     10.01 o 
   4   3   7       28.79       35.83      3.49 o 
   5   3   7      790.25      796.25     16.09 o 
   6   3   7      139.61      111.80      5.62 o 
   7   3   7      135.50      145.29     13.06 o 
   8   3   7      106.25      127.81      6.55 o 
   9   3   7       24.85       23.68      4.17 o 
 -12   4   7        0.03       -4.64      4.64 o 
 -11   4   7       50.64       31.04      6.60 o 
 -10   4   7       28.26       28.03      4.96 o 
  -9   4   7       57.05       80.63      5.16 o 
  -8   4   7      212.31      229.06      7.92 o 
  -7   4   7        0.27        3.84      2.01 o 
  -6   4   7        6.09        0.28      1.78 o 
  -5   4   7       16.18       22.05      2.04 o 
  -4   4   7      180.35      187.51      4.27 o 
  -3   4   7      310.27      299.86      4.94 o 
  -2   4   7     2615.36     2743.78     22.88 o 
  -1   4   7      128.49      145.43      3.27 o 
   0   4   7      909.52      915.74     11.15 o 
   1   4   7      304.59      301.15      6.60 o 
   2   4   7       22.27       17.46      1.93 o 
   3   4   7        2.21        0.70      1.80 o 
   4   4   7        0.39        2.33      2.45 o 
   5   4   7        1.73       -1.94      1.94 o 
   6   4   7       67.94       68.74      4.90 o 
   7   4   7        9.02        3.53      2.69 o 
   8   4   7       39.18       49.65      4.97 o 
   9   4   7        7.96       11.11      3.43 o 
 -11   5   7        6.97       13.25      5.62 o 
 -10   5   7      186.66      162.39     10.43 o 
  -9   5   7       20.03       19.25      4.09 o 
  -8   5   7      891.89      807.02     13.15 o 
  -7   5   7       78.42       72.97      4.10 o 
  -6   5   7     1503.81     1412.02     15.64 o 
  -5   5   7        1.23        4.05      1.79 o 
  -4   5   7      895.07     1038.88     13.01 o 
  -3   5   7       50.37       72.12      2.98 o 
  -2   5   7      504.03      563.74      8.58 o 
  -1   5   7       25.69       35.86      2.01 o 
   0   5   7      288.06      294.04      5.64 o 
   1   5   7      410.02      430.34      9.48 o 
   2   5   7      200.16      194.29      5.49 o 
   3   5   7       83.51       83.20      5.64 o 
   4   5   7     1256.27     1200.61     14.98 o 
   5   5   7      290.41      323.23      7.61 o 
   6   5   7       65.79       57.80      4.48 o 
   7   5   7        6.35        8.90      2.86 o 
   8   5   7        0.49        3.08      3.03 o 
   9   5   7       13.73       12.86      4.72 o 
 -11   6   7        6.40       12.25      5.74 o 
 -10   6   7       18.56       16.28      7.88 o 
  -9   6   7       47.30       57.72      7.33 o 
  -8   6   7        1.25        0.82      2.37 o 
  -7   6   7        0.40        3.84      2.10 o 
  -6   6   7      802.35      757.21     10.79 o 
  -5   6   7       26.50       24.43      3.14 o 
  -4   6   7     1482.06     1402.14     16.62 o 
  -3   6   7        5.43        3.80      1.55 o 
  -2   6   7       45.82       34.77      2.95 o 
  -1   6   7       76.71       97.69      6.82 o 
   0   6   7      205.16      233.47      5.20 o 
   1   6   7      105.50      110.56      4.04 o 
   2   6   7      208.33      205.83      5.73 o 
   3   6   7      161.91      170.11      7.75 o 
   4   6   7      190.54      175.64      5.77 o 
   5   6   7       13.85       14.96      4.30 o 
   6   6   7      278.24      252.13      7.19 o 
   7   6   7        2.96        1.62      4.55 o 
   8   6   7      123.59      109.99      6.45 o 
   9   6   7        2.83        5.12      3.37 o 
 -11   7   7        6.73        0.88      4.43 o 
 -10   7   7       12.01        8.05      5.25 o 
  -9   7   7        0.64        3.01      3.81 o 
  -8   7   7       27.41       26.14      3.70 o 
  -7   7   7        7.69        6.72      2.32 o 
  -6   7   7      234.46      250.38      8.17 o 
  -5   7   7      196.96      223.40      5.81 o 
  -4   7   7       45.28       38.20      3.15 o 
  -3   7   7        0.48       -1.60      1.60 o 
  -2   7   7       38.81       46.73      3.54 o 
  -1   7   7        9.80        1.82      2.32 o 
   0   7   7       64.45       75.02      4.05 o 
   1   7   7       72.78       94.53      5.22 o 
   2   7   7      331.60      345.15      7.28 o 
   3   7   7       37.48       50.63      7.41 o 
   4   7   7      197.35      205.87      6.35 o 
   5   7   7       63.48       53.32      4.92 o 
   6   7   7      108.55      124.10      5.73 o 
   7   7   7       22.53       29.86      3.80 o 
   8   7   7        0.04        3.92      3.05 o 
 -10   8   7       67.21       45.83      7.58 o 
  -9   8   7       66.53       84.47      8.70 o 
  -8   8   7        1.20        2.26      3.34 o 
  -7   8   7        3.13        0.38      2.50 o 
  -6   8   7      224.95      266.35      6.58 o 
  -5   8   7      365.47      347.70      7.01 o 
  -4   8   7      864.21      910.09     13.24 o 
  -3   8   7       91.72       86.51      4.82 o 
  -2   8   7      159.03      165.36      7.24 o 
  -1   8   7      110.97      103.18      4.89 o 
   0   8   7       52.60       55.53      3.87 o 
   1   8   7      136.54      120.17      5.33 o 
   2   8   7       50.55       51.63      3.67 o 
   3   8   7      273.01      264.68      7.10 o 
   4   8   7       99.00       90.69      4.83 o 
   5   8   7      104.54      125.05      6.58 o 
   6   8   7      109.53       93.81      5.32 o 
   7   8   7       23.50       20.62      3.57 o 
   8   8   7      105.42      109.41      6.66 o 
 -10   9   7      136.08      142.26     11.56 o 
  -9   9   7       16.48       12.64      6.42 o 
  -8   9   7      210.78      185.36      9.40 o 
  -7   9   7        3.85        3.05      2.41 o 
  -6   9   7      335.54      295.98     18.87 o 
  -5   9   7        5.81       18.03      2.94 o 
  -4   9   7      127.86       96.25      5.98 o 
  -3   9   7        2.45       -0.94      1.97 o 
  -2   9   7        3.59       -1.17      1.91 o 
  -1   9   7       45.95       38.15      3.59 o 
   0   9   7     1022.63     1052.69     16.58 o 
   1   9   7      563.78      551.19     14.30 o 
   2   9   7      395.22      398.98      9.84 o 
   3   9   7      183.22      184.34      7.64 o 
   4   9   7      392.08      383.16      8.45 o 
   5   9   7       71.27       70.69      4.58 o 
   6   9   7        0.08        3.82      3.71 o 
   7   9   7        8.67        7.79      3.06 o 
   8   9   7        1.05        2.32      4.16 o 
  -9  10   7        0.74        3.50      4.36 o 
  -8  10   7       30.54       37.99      5.55 o 
  -7  10   7       38.84       60.40      5.90 o 
  -6  10   7        0.24        2.19      2.60 o 
  -5  10   7      134.96      156.09      7.24 o 
  -4  10   7      162.10      132.96      5.53 o 
  -3  10   7      257.94      290.24      9.61 o 
  -2  10   7      318.76      255.68     12.55 o 
  -1  10   7       50.66       55.97      6.45 o 
   0  10   7      105.23      103.26      5.41 o 
   1  10   7       20.33       21.04      3.27 o 
   2  10   7       81.35       95.31      6.00 o 
   3  10   7        8.59        5.34      2.70 o 
   4  10   7        9.32        7.68      3.17 o 
   5  10   7        0.00       -2.10      2.10 o 
   6  10   7       60.82       57.94      4.84 o 
   7  10   7       23.77       32.43      4.45 o 
  -9  11   7        8.18       11.05      5.39 o 
  -8  11   7       10.13       14.23      4.64 o 
  -7  11   7       15.11       24.42      6.42 o 
  -6  11   7       21.92       19.40      3.43 o 
  -5  11   7       14.38       17.67      3.26 o 
  -4  11   7        5.54        2.00      2.55 o 
  -3  11   7        2.47        4.46      4.67 o 
  -2  11   7        8.10        9.26      3.00 o 
  -1  11   7       49.24       48.42      4.14 o 
   0  11   7        3.62        5.04      2.94 o 
   1  11   7      102.61      108.56      5.90 o 
   2  11   7       72.72       65.02      5.50 o 
   3  11   7       43.31       63.66      5.76 o 
   4  11   7        3.13       11.29      4.77 o 
   5  11   7        1.11        0.47      2.95 o 
   6  11   7       51.92       52.72     13.80 o 
  -8  12   7        0.87       -3.25      3.25 o 
  -7  12   7        0.25       -2.16      3.60 o 
  -6  12   7       54.43       74.95      6.56 o 
  -5  12   7       18.29       18.49      3.52 o 
  -4  12   7      178.49      184.86      8.70 o 
  -3  12   7       50.10       54.73      5.39 o 
  -2  12   7       42.95       56.65      9.63 o 
  -1  12   7       26.34       19.30      4.00 o 
   0  12   7        5.71        7.13      2.90 o 
   1  12   7        8.15        7.13      3.06 o 
   2  12   7        5.63       -2.48      3.75 o 
   3  12   7       73.61       97.09      6.84 o 
   4  12   7       30.31       32.10      7.57 o 
   5  12   7        5.72        8.25      3.87 o 
  -7  13   7        1.59        3.29      4.05 o 
  -6  13   7       30.86       35.44      4.63 o 
  -5  13   7        1.46        1.39      2.67 o 
  -4  13   7        5.55        5.25      5.54 o 
  -3  13   7       31.52       26.30      4.50 o 
  -2  13   7        0.47       -2.38      2.47 o 
  -1  13   7        9.38        2.99      3.00 o 
   0  13   7       15.45       28.27      4.10 o 
   1  13   7        9.95        6.54      4.29 o 
   2  13   7        6.11        3.12      3.24 o 
   3  13   7       52.02       54.85      8.52 o 
   4  13   7       19.39       26.03      4.83 o 
  -5  14   7       17.81       24.40      4.23 o 
  -4  14   7       16.58       12.15      4.05 o 
  -3  14   7        0.73       -0.58      5.25 o 
  -2  14   7       39.05       37.55      5.10 o 
  -1  14   7        0.03       -1.60      3.00 o 
   0  14   7        0.13       -1.87      2.84 o 
   1  14   7        6.17       13.34      3.97 o 
   2  14   7        2.18       -4.90      7.59 o 
   3  14   7       32.88       25.22     12.55 o 
  -3  15   7       17.34       10.82      7.59 o 
  -2  15   7        5.36        0.64      3.79 o 
  -1  15   7        2.94        8.52      3.88 o 
   0  15   7       12.62        1.75      7.00 o 
   1  15   7        1.54       -2.98      5.03 o 
 -12   0   8        0.96       15.17      9.92 o 
 -11   0   8      132.29      162.23     17.51 o 
 -10   0   8       51.56       33.85      9.34 o 
  -9   0   8       81.53       57.72      6.03 o 
  -8   0   8      337.86      362.02     10.78 o 
  -7   0   8        0.26        1.80      6.71 o 
  -6   0   8       89.60       98.67      6.61 o 
  -5   0   8     1869.07     1888.49     22.12 o 
  -4   0   8      759.26      849.20      8.08 o 
  -3   0   8      339.89      346.07      4.38 o 
  -2   0   8      230.62      245.06      3.91 o 
  -1   0   8     7442.39     7717.47     61.50 o 
   0   0   8     2459.71     2795.25     28.55 o 
   1   0   8      545.24      619.71     22.55 o 
   2   0   8     2566.97     2563.99     30.90 o 
   3   0   8      358.10      393.91     20.42 o 
   4   0   8      271.62      282.42     10.51 o 
   5   0   8      562.60      536.41     14.90 o 
   6   0   8       57.31       70.54      6.89 o 
   7   0   8      102.55      100.50      8.64 o 
   8   0   8       69.68       61.27     13.42 o 
   9   0   8       11.21        9.92     10.50 o 
 -12   1   8        3.17        9.13     11.09 o 
 -11   1   8        0.06        3.73      5.73 o 
 -10   1   8       83.76       90.96      8.23 o 
  -9   1   8      291.28      301.60      9.44 o 
  -8   1   8       78.98       71.05      5.08 o 
  -7   1   8      556.75      548.21      8.05 o 
  -6   1   8        5.51        8.01      1.43 o 
  -5   1   8      952.17      945.12      9.75 o 
  -4   1   8     1136.10     1138.42      8.50 o 
  -3   1   8       29.83       28.19      1.02 o 
  -2   1   8     1721.21     1647.10     10.19 o 
  -1   1   8      489.76      582.48      5.10 o 
   0   1   8     1332.36     1609.42     11.86 o 
   1   1   8      129.50      119.26      3.44 o 
   2   1   8        0.62        1.98      0.90 o 
   3   1   8      384.12      367.55      6.26 o 
   4   1   8     2058.09     1963.18     24.78 o 
   5   1   8      141.96      127.12      5.93 o 
   6   1   8       45.62       42.08      4.22 o 
   7   1   8       22.98       23.80      4.58 o 
   8   1   8       64.92       65.43      9.92 o 
   9   1   8      177.35      204.26     15.55 o 
 -12   2   8        0.81        0.00      8.75 o 
 -11   2   8       16.94       14.24      4.37 o 
 -10   2   8      209.44      208.76     10.69 o 
  -9   2   8      144.61      145.57      7.41 o 
  -8   2   8       43.17       46.75      3.86 o 
  -7   2   8        0.32       -1.85      1.85 o 
  -6   2   8       34.92       35.10      2.75 o 
  -5   2   8      767.72      837.93     10.71 o 
  -4   2   8       49.99       62.07      2.00 o 
  -3   2   8       96.88      104.09      1.92 o 
  -2   2   8     1136.61     1229.94      9.29 o 
  -1   2   8      436.02      487.44      4.69 o 
   0   2   8       14.57       29.43      1.53 o 
   1   2   8     1485.00     1635.00     12.35 o 
   2   2   8        6.43        1.14      1.47 o 
   3   2   8      237.50      245.02      5.58 o 
   4   2   8       79.99       74.98      3.98 o 
   5   2   8      766.77      760.86     12.99 o 
   6   2   8       99.46      103.42      5.88 o 
   7   2   8        6.77        8.48      3.05 o 
   8   2   8       17.80       21.00      3.83 o 
   9   2   8        6.28        5.97      3.66 o 
 -12   3   8       10.80       13.13      7.00 o 
 -11   3   8      100.79       94.81      7.45 o 
 -10   3   8        3.54        4.54      4.29 o 
  -9   3   8       10.71        7.36      2.66 o 
  -8   3   8      110.96      118.96      5.57 o 
  -7   3   8       78.49       68.03      4.15 o 
  -6   3   8      149.73      147.98      4.31 o 
  -5   3   8      202.30      173.13      5.93 o 
  -4   3   8      462.67      456.71      8.09 o 
  -3   3   8      238.81      250.68      3.70 o 
  -2   3   8     4726.23     4856.06     37.03 o 
  -1   3   8      344.77      399.69      6.31 o 
   0   3   8        0.99        1.37      1.01 o 
   1   3   8      410.83      422.30     10.02 o 
   2   3   8      184.30      178.59      5.77 o 
   3   3   8       67.56       71.23      4.30 o 
   4   3   8      276.45      257.07      7.15 o 
   5   3   8      466.18      468.05     10.06 o 
   6   3   8      256.58      222.39      8.00 o 
   7   3   8       89.39       81.15      6.74 o 
   8   3   8       62.84       58.51      7.58 o 
   9   3   8       81.17       76.34      9.35 o 
 -12   4   8        9.33        7.77      5.62 o 
 -11   4   8        0.00        3.22      3.64 o 
 -10   4   8       94.76      110.36      7.51 o 
  -9   4   8       87.48       69.15      4.78 o 
  -8   4   8      970.59     1055.19     15.42 o 
  -7   4   8       69.16       58.90      3.96 o 
  -6   4   8      751.45      782.00     10.46 o 
  -5   4   8      119.58      113.55      3.86 o 
  -4   4   8        1.18        0.86      1.26 o 
  -3   4   8      329.27      355.06      6.05 o 
  -2   4   8      113.42      100.34      3.20 o 
  -1   4   8      775.04      810.08      8.28 o 
   0   4   8       78.63       92.53      2.97 o 
   1   4   8      398.89      398.23      6.34 o 
   2   4   8     1437.64     1431.32     17.26 o 
   3   4   8     1595.44     1510.23     18.46 o 
   4   4   8       87.73       92.07      4.97 o 
   5   4   8      356.89      339.31      9.69 o 
   6   4   8        3.43        9.19      2.76 o 
   7   4   8        0.08        0.90      2.54 o 
   8   4   8        2.03        1.32      2.84 o 
   9   4   8        1.92        5.37      3.57 o 
 -11   5   8       52.79       71.26      8.56 o 
 -10   5   8        0.93        4.74      3.76 o 
  -9   5   8       40.26       55.32      4.40 o 
  -8   5   8      141.72      175.18      7.53 o 
  -7   5   8      187.82      197.72      5.56 o 
  -6   5   8     1279.84     1334.34     15.17 o 
  -5   5   8       47.34       56.77      3.18 o 
  -4   5   8      466.81      468.21      7.92 o 
  -3   5   8       70.65       78.49      3.35 o 
  -2   5   8      386.53      358.51      5.77 o 
  -1   5   8       91.08       88.33      3.87 o 
   0   5   8      158.00      137.92      6.15 o 
   1   5   8        6.09        9.16      1.77 o 
   2   5   8      366.71      338.20      6.34 o 
   3   5   8       56.26       56.22      3.74 o 
   4   5   8        7.45        3.09      2.38 o 
   5   5   8       17.70       14.11      3.02 o 
   6   5   8       21.19       23.31      4.89 o 
   7   5   8       26.86       33.17      4.09 o 
   8   5   8        1.19        2.81      2.99 o 
   9   5   8       51.67       53.24      5.43 o 
 -11   6   8       11.64        9.56      5.79 o 
 -10   6   8        7.88        7.42      4.75 o 
  -9   6   8       90.37       97.30      6.77 o 
  -8   6   8       69.57       66.95      4.59 o 
  -7   6   8       11.42       13.68      2.59 o 
  -6   6   8       38.42       53.64      3.79 o 
  -5   6   8        5.31        5.77      1.86 o 
  -4   6   8      123.62      126.41      4.57 o 
  -3   6   8      120.10      107.27      4.16 o 
  -2   6   8        4.79        7.65      1.74 o 
  -1   6   8       90.02       87.60      3.57 o 
   0   6   8        0.33        3.61      2.09 o 
   1   6   8      174.98      174.34      5.38 o 
   2   6   8        0.66        2.01      1.74 o 
   3   6   8      415.11      405.32      8.75 o 
   4   6   8        0.35       -0.55      2.04 o 
   5   6   8      174.97      157.92      6.05 o 
   6   6   8        2.92        4.42      2.67 o 
   7   6   8       31.83       29.25      3.88 o 
   8   6   8        1.58       10.54      3.28 o 
 -11   7   8       19.15       21.47      6.36 o 
 -10   7   8       59.64       62.91      8.03 o 
  -9   7   8       38.34       24.22      5.56 o 
  -8   7   8        0.87        2.31      2.35 o 
  -7   7   8      165.82      152.27      5.30 o 
  -6   7   8      298.62      291.53      6.61 o 
  -5   7   8      137.76      120.26      4.50 o 
  -4   7   8     1379.97     1380.31     17.01 o 
  -3   7   8      205.02      220.87      6.06 o 
  -2   7   8      746.38      776.74     11.37 o 
  -1   7   8      352.59      359.89     17.57 o 
   0   7   8     1034.22     1030.13     15.61 o 
   1   7   8      306.69      296.87      7.81 o 
   2   7   8      448.98      436.12      8.77 o 
   3   7   8      255.98      268.41     11.21 o 
   4   7   8      101.75       97.15      5.05 o 
   5   7   8       39.85       45.59      3.96 o 
   6   7   8        0.75        0.64      2.51 o 
   7   7   8      393.72      417.34     15.38 o 
   8   7   8       24.53       27.77      5.14 o 
 -10   8   8      119.84      135.70     13.42 o 
  -9   8   8       98.98       86.49      8.84 o 
  -8   8   8       80.27       96.79      6.01 o 
  -7   8   8       14.38       11.43      3.42 o 
  -6   8   8       65.22       78.98      4.32 o 
  -5   8   8        4.61       20.35      3.03 o 
  -4   8   8      408.73      418.98     15.08 o 
  -3   8   8      202.71      161.87      5.20 o 
  -2   8   8       51.90       74.11      4.36 o 
  -1   8   8       14.92       17.01      2.60 o 
   0   8   8      463.88      436.10      9.90 o 
   1   8   8     1020.22     1060.56     34.75 o 
   2   8   8       88.13       97.48      4.67 o 
   3   8   8      372.01      350.36      8.29 o 
   4   8   8       20.93       31.29      3.38 o 
   5   8   8        5.05        0.67      2.35 o 
   6   8   8       10.62       15.31      3.25 o 
   7   8   8       22.19        9.26      3.61 o 
   8   8   8       39.27       54.36      5.26 o 
 -10   9   8        1.70       -4.41      4.41 o 
  -9   9   8       20.58       26.03      5.79 o 
  -8   9   8      125.40      139.43      8.36 o 
  -7   9   8       31.63       24.30      3.53 o 
  -6   9   8        7.95       15.68      3.44 o 
  -5   9   8       18.86       23.26      3.10 o 
  -4   9   8        0.03        0.80      1.96 o 
  -3   9   8       45.46       43.86      5.25 o 
  -2   9   8        9.85        4.94      3.50 o 
  -1   9   8       27.34       34.27      4.03 o 
   0   9   8      928.85      909.26     15.37 o 
   1   9   8       11.42        9.58      2.88 o 
   2   9   8       52.62       55.70      5.99 o 
   3   9   8      249.90      266.30     12.75 o 
   4   9   8        0.05        0.90      2.19 o 
   5   9   8      117.69      126.39      6.44 o 
   6   9   8        1.63        2.23      2.62 o 
   7   9   8        6.28       12.73      3.52 o 
  -9  10   8       70.75       76.26      8.70 o 
  -8  10   8        1.09        2.71      3.70 o 
  -7  10   8      157.55      178.15     13.44 o 
  -6  10   8      200.88      183.01      6.79 o 
  -5  10   8      103.88      106.51      5.34 o 
  -4  10   8        8.12        9.14      2.48 o 
  -3  10   8      264.27      246.76     14.59 o 
  -2  10   8        0.09       -2.37      2.37 o 
  -1  10   8       88.51       77.90      5.85 o 
   0  10   8       89.14       96.03      5.54 o 
   1  10   8        3.59        2.12      2.94 o 
   2  10   8       59.66       64.63      5.88 o 
   3  10   8      413.63      417.04      9.14 o 
   4  10   8       87.30       88.87      5.95 o 
   5  10   8       60.25       64.41      5.71 o 
   6  10   8        0.00       -2.61      2.61 o 
   7  10   8        1.99        5.14      5.69 o 
  -8  11   8        5.56        4.55      4.84 o 
  -7  11   8      101.43       96.12      6.28 o 
  -6  11   8       11.20        6.89      3.15 o 
  -5  11   8       19.51       19.25      3.37 o 
  -4  11   8      230.47      223.22     14.10 o 
  -3  11   8       51.77       60.21      5.48 o 
  -2  11   8      250.04      244.94     12.55 o 
  -1  11   8       48.81       52.33      6.71 o 
   0  11   8        3.39       -2.12      2.84 o 
   1  11   8       43.24       47.00      5.44 o 
   2  11   8      139.86      140.99      7.20 o 
   3  11   8       31.04       43.30      4.89 o 
   4  11   8       53.49       50.56      5.08 o 
   5  11   8        1.27       -3.04      4.30 o 
   6  11   8        2.19        7.31      3.86 o 
  -8  12   8        1.22       -1.17      3.70 o 
  -7  12   8       55.82       40.96      5.92 o 
  -6  12   8      110.94      101.15      6.71 o 
  -5  12   8       19.87       13.48      3.29 o 
  -4  12   8        0.40       -3.06      3.40 o 
  -3  12   8        0.85       -2.55      2.55 o 
  -2  12   8        0.92        0.31      4.08 o 
  -1  12   8      211.76      207.08      8.52 o 
   0  12   8       62.03       44.56      4.73 o 
   1  12   8       25.28       16.78      4.23 o 
   2  12   8       94.88      102.45      6.90 o 
   3  12   8       17.09       20.96      3.43 o 
   4  12   8       11.77        8.30      3.68 o 
   5  12   8       17.24       16.38      4.44 o 
  -7  13   8       20.83       20.01      5.56 o 
  -6  13   8        9.61       10.51      3.33 o 
  -5  13   8        2.36       -2.60      2.60 o 
  -4  13   8       15.18       17.27      3.51 o 
  -3  13   8        1.59        5.22      3.07 o 
  -2  13   8       10.79        7.76      4.38 o 
  -1  13   8        4.16        8.34      3.35 o 
   0  13   8        3.40        6.75      3.52 o 
   1  13   8        0.13        1.83      2.90 o 
   2  13   8        9.33        5.65      5.73 o 
   3  13   8       12.70        5.91      3.66 o 
   4  13   8        3.51        1.86      3.73 o 
  -5  14   8       16.96       20.84      6.15 o 
  -4  14   8       39.38       34.98     11.41 o 
  -3  14   8       24.81       26.68      4.64 o 
  -2  14   8       10.80        8.37      6.13 o 
  -1  14   8        6.70        5.39      4.08 o 
   0  14   8        6.66        5.42      3.35 o 
   1  14   8      110.11      125.67      7.48 o 
   2  14   8       53.36       50.40     13.42 o 
  -2  15   8        7.24        1.85      4.38 o 
  -1  15   8        0.55       -3.79      3.79 o 
   0  15   8        2.52       -2.14      3.45 o 
 -12   1   9       38.22       24.38      7.63 o 
 -11   1   9        4.42        1.26      5.32 o 
 -10   1   9       20.80       17.80      5.78 o 
  -9   1   9      101.24      114.82      6.50 o 
  -8   1   9        6.36        9.70      2.38 o 
  -7   1   9       19.73       16.35      2.47 o 
  -6   1   9       30.55       28.55      2.12 o 
  -5   1   9      196.56      184.33      3.58 o 
  -4   1   9     1278.41     1324.78     10.67 o 
  -3   1   9     1410.20     1340.74      8.78 o 
  -2   1   9      154.75      202.61      3.02 o 
  -1   1   9      281.84      296.96      4.22 o 
   0   1   9      115.16      107.21      2.49 o 
   1   1   9      269.21      270.98      4.35 o 
   2   1   9      317.59      277.43      4.95 o 
   3   1   9       70.91       73.55      3.80 o 
   4   1   9      180.24      169.59      6.37 o 
   5   1   9       38.23       45.82      4.80 o 
   6   1   9      143.66      140.00      5.38 o 
   7   1   9       61.44       77.86      5.72 o 
   8   1   9      157.29      148.44      7.54 o 
   9   1   9       15.99       13.20      4.76 o 
 -12   2   9        3.45       14.42      7.00 o 
 -11   2   9        3.79       11.36      6.15 o 
 -10   2   9      264.38      262.66     11.95 o 
  -9   2   9      204.52      193.88      6.60 o 
  -8   2   9     1180.35     1117.76     15.59 o 
  -7   2   9      243.82      236.44      6.25 o 
  -6   2   9      122.28      115.36      6.23 o 
  -5   2   9      278.24      280.74      5.24 o 
  -4   2   9        1.03        2.46      0.80 o 
  -3   2   9      190.07      160.77      2.43 o 
  -2   2   9      486.64      529.16      4.86 o 
  -1   2   9     1222.54     1111.41      8.52 o 
   0   2   9       28.31       19.71      1.40 o 
   1   2   9     2858.71     2825.13     21.31 o 
   2   2   9      184.37      191.33      4.43 o 
   3   2   9     2364.57     2368.82     22.49 o 
   4   2   9       39.81       37.71      3.23 o 
   5   2   9       43.97       47.61      4.25 o 
   6   2   9       53.54       63.31      4.93 o 
   7   2   9        4.88        4.70      2.92 o 
   8   2   9      195.90      229.00      8.62 o 
   9   2   9       17.78       15.76      4.89 o 
 -12   3   9        7.55       20.93      7.71 o 
 -11   3   9       14.35        9.82      4.14 o 
 -10   3   9       29.27       41.36      5.05 o 
  -9   3   9       19.45       23.52      3.29 o 
  -8   3   9       35.50       43.58      3.87 o 
  -7   3   9       73.01       79.41      4.56 o 
  -6   3   9      167.15      141.55      4.89 o 
  -5   3   9     1158.83     1118.72     12.66 o 
  -4   3   9       57.01       47.86      2.53 o 
  -3   3   9      122.61      113.20      3.44 o 
  -2   3   9      498.74      512.81      8.80 o 
  -1   3   9     1039.95     1001.66      9.38 o 
   0   3   9      210.09      240.93      4.04 o 
   1   3   9      295.22      274.32      4.92 o 
   2   3   9      490.84      500.85     15.76 o 
   3   3   9      694.71      637.33     16.26 o 
   4   3   9       88.11       76.13      4.86 o 
   5   3   9       26.01       31.28      7.33 o 
   6   3   9        3.25       -0.66      2.45 o 
   7   3   9       46.93       58.65      6.99 o 
   8   3   9       30.00       25.70      5.05 o 
   9   3   9        6.49       13.38      3.99 o 
 -11   4   9       83.31       87.91     11.78 o 
 -10   4   9      101.58       86.88      6.87 o 
  -9   4   9        7.72        2.12      2.35 o 
  -8   4   9       98.79       91.74      5.22 o 
  -7   4   9       73.32       56.45      3.95 o 
  -6   4   9        1.79        7.18      1.90 o 
  -5   4   9      505.56      455.47      7.56 o 
  -4   4   9      355.34      376.71     10.54 o 
  -3   4   9      376.86      382.80      7.41 o 
  -2   4   9      206.75      223.06      4.81 o 
  -1   4   9     3020.49     3127.34     25.63 o 
   0   4   9      143.91      119.15      3.06 o 
   1   4   9      152.73      152.77      4.51 o 
   2   4   9       20.16       22.51      3.06 o 
   3   4   9      324.44      319.08      9.69 o 
   4   4   9        0.55       -1.03      2.28 o 
   5   4   9        2.70        3.54      2.55 o 
   6   4   9       77.89       75.55      5.23 o 
   7   4   9        0.61        2.34      2.86 o 
   8   4   9        5.25       -1.24      2.98 o 
 -11   5   9        9.01       10.52      5.16 o 
 -10   5   9        0.16        0.55      3.37 o 
  -9   5   9       23.67       27.43      3.53 o 
  -8   5   9        7.42        6.03      2.52 o 
  -7   5   9       45.95       57.78      4.80 o 
  -6   5   9        2.59        1.15      1.79 o 
  -5   5   9      312.10      319.87      6.22 o 
  -4   5   9      967.98      968.56     12.64 o 
  -3   5   9     1254.73     1306.50     15.50 o 
  -2   5   9       61.76       59.23      2.80 o 
  -1   5   9      426.46      441.99      6.66 o 
   0   5   9       25.21       28.15      3.25 o 
   1   5   9      304.73      307.94      5.91 o 
   2   5   9      158.33      138.58      4.53 o 
   3   5   9      712.70      720.13     12.00 o 
   4   5   9        0.88        1.62      2.52 o 
   5   5   9      724.08      719.19     13.08 o 
   6   5   9      215.59      212.31     11.46 o 
   7   5   9      112.89      108.95      6.51 o 
   8   5   9       65.47       58.36      6.32 o 
 -11   6   9      107.75      116.15     10.51 o 
 -10   6   9      209.01      224.72     20.42 o 
  -9   6   9      131.00      125.51      6.24 o 
  -8   6   9      136.28      126.93      5.62 o 
  -7   6   9       10.80       11.95      2.64 o 
  -6   6   9      347.51      298.63      7.45 o 
  -5   6   9      198.41      212.76      5.81 o 
  -4   6   9      463.60      466.84     14.49 o 
  -3   6   9      279.15      259.37      5.93 o 
  -2   6   9        0.45       -1.13      1.39 o 
  -1   6   9     2574.27     2413.64     28.73 o 
   0   6   9        0.06        1.49      1.96 o 
   1   6   9     2720.74     2753.95     46.02 o 
   2   6   9      228.14      213.72      5.50 o 
   3   6   9     1134.88     1109.84     18.28 o 
   4   6   9      373.85      387.05      8.66 o 
   5   6   9       26.51       30.43      3.71 o 
   6   6   9       25.03       29.10      3.89 o 
   7   6   9        0.00       -0.51      2.83 o 
   8   6   9        8.51       11.28      3.76 o 
 -11   7   9        0.08       -2.48      9.63 o 
 -10   7   9        2.19       -2.85     12.55 o 
  -9   7   9       87.89       96.31      6.23 o 
  -8   7   9        0.32        1.39      2.29 o 
  -7   7   9       69.96       98.36      4.93 o 
  -6   7   9       17.45       21.13      2.66 o 
  -5   7   9      547.03      582.57      9.23 o 
  -4   7   9      267.83      303.47      6.98 o 
  -3   7   9      124.86      139.42      6.30 o 
  -2   7   9       33.63       28.95      2.90 o 
  -1   7   9      147.16      149.37      6.20 o 
   0   7   9        6.95        5.36      2.91 o 
   1   7   9      223.66      234.79      6.10 o 
   2   7   9        0.84        1.03      1.78 o 
   3   7   9        2.06        3.72      2.47 o 
   4   7   9       18.47        8.76      3.62 o 
   5   7   9       10.65        9.68      4.46 o 
   6   7   9        0.29        3.17      2.95 o 
   7   7   9       13.47       18.44      3.86 o 
   8   7   9        2.24        6.15      4.89 o 
 -10   8   9       51.19       49.22     20.13 o 
  -9   8   9       94.97      104.54      9.01 o 
  -8   8   9      235.27      226.81      7.38 o 
  -7   8   9       72.19       86.43      4.77 o 
  -6   8   9        0.10        3.18      1.92 o 
  -5   8   9      355.69      305.51      7.59 o 
  -4   8   9      120.29      127.63      4.85 o 
  -3   8   9        4.30        4.52      2.01 o 
  -2   8   9        4.06        4.58      2.92 o 
  -1   8   9       99.77      104.03      7.88 o 
   0   8   9        5.55       -0.33      5.56 o 
   1   8   9      121.48      102.95      5.72 o 
   2   8   9       16.36       17.52      2.74 o 
   3   8   9      296.72      273.76     14.46 o 
   4   8   9       20.97       23.38      4.55 o 
   5   8   9        1.87       -2.27      2.27 o 
   6   8   9        0.18        0.81      3.52 o 
   7   8   9       60.70       62.60      5.40 o 
 -10   9   9        2.64        4.78      5.84 o 
  -9   9   9       21.17       22.22      8.46 o 
  -8   9   9        0.75        1.62      3.19 o 
  -7   9   9       18.34       26.47      3.25 o 
  -6   9   9        5.70        4.53      2.16 o 
  -5   9   9       37.63       53.20      4.09 o 
  -4   9   9       16.09       28.12      4.41 o 
  -3   9   9      429.23      468.52     10.20 o 
  -2   9   9        1.19       -0.80      2.03 o 
  -1   9   9       64.59       54.92      4.80 o 
   0   9   9      131.29      133.63      5.94 o 
   1   9   9      220.27      222.44      7.60 o 
   2   9   9        0.22       -1.03      2.09 o 
   3   9   9       15.39       14.85      3.53 o 
   4   9   9       15.95       15.98      3.37 o 
   5   9   9       38.01       49.48      5.94 o 
   6   9   9      145.42      140.48      6.94 o 
   7   9   9       59.38       80.97      6.18 o 
  -9  10   9        4.77       -3.86      3.86 o 
  -8  10   9        0.69       -2.58      8.20 o 
  -7  10   9       66.01       52.95      4.71 o 
  -6  10   9        8.34        9.43      2.83 o 
  -5  10   9       27.55       27.99      4.80 o 
  -4  10   9       25.77       13.19      4.21 o 
  -3  10   9      135.64      113.72      7.59 o 
  -2  10   9        0.91        2.69      4.67 o 
  -1  10   9      510.86      471.83     12.18 o 
   0  10   9        2.80        1.95      2.60 o 
   1  10   9      206.77      190.33      7.43 o 
   2  10   9        0.00       -0.66      2.16 o 
   3  10   9        0.31       -0.36      2.92 o 
   4  10   9       37.88       49.88      7.66 o 
   5  10   9       29.50       25.37      5.81 o 
   6  10   9       21.26       25.79      4.54 o 
  -8  11   9        1.03       -3.47      5.08 o 
  -7  11   9       79.46       91.72      8.93 o 
  -6  11   9        0.37        2.40      2.51 o 
  -5  11   9        6.80        8.43      3.02 o 
  -4  11   9      182.42      185.56      7.01 o 
  -3  11   9       62.91       50.40      4.95 o 
  -2  11   9       45.88       64.88      5.48 o 
  -1  11   9       12.41        2.67      2.80 o 
   0  11   9        4.82       -3.28      3.66 o 
   1  11   9       81.79       74.76      5.54 o 
   2  11   9        8.44       -1.22      3.29 o 
   3  11   9        3.29       -0.41      4.58 o 
   4  11   9        6.17        3.93      3.28 o 
   5  11   9       39.04       43.72      5.06 o 
  -7  12   9       25.22       26.79      4.50 o 
  -6  12   9       30.35       23.30      3.96 o 
  -5  12   9        2.75        0.44      2.57 o 
  -4  12   9        3.27        4.62      2.53 o 
  -3  12   9        1.30       -2.17      2.55 o 
  -2  12   9       21.04       27.62      4.32 o 
  -1  12   9       16.10        7.55      3.35 o 
   0  12   9      124.00      149.62      7.66 o 
   1  12   9       94.32       89.02      6.31 o 
   2  12   9       55.34       78.23      6.19 o 
   3  12   9       21.27       12.55      3.82 o 
   4  12   9        0.77       -1.69      3.43 o 
  -6  13   9      143.95      136.78      8.03 o 
  -5  13   9       21.96       24.78      4.04 o 
  -4  13   9      109.74       91.08      6.12 o 
  -3  13   9       24.00       22.47      4.12 o 
  -2  13   9        1.40       -1.50      2.92 o 
  -1  13   9       11.94        9.15      3.53 o 
   0  13   9        8.99       13.77      3.78 o 
   1  13   9        3.27       -0.41      3.34 o 
   2  13   9        0.05        0.48      4.93 o 
   3  13   9        0.01       -1.30      6.77 o 
  -5  14   9       16.80       15.17      9.34 o 
  -4  14   9        9.00        2.70      3.25 o 
  -3  14   9       68.99       53.11      7.29 o 
  -2  14   9       25.49       20.83      4.50 o 
  -1  14   9       11.49       14.48      4.32 o 
   0  14   9        6.42        4.36      3.53 o 
   1  14   9       29.59       27.61      7.00 o 
   2  14   9        0.01        1.17     10.50 o 
 -12   0  10        0.31       12.25      9.92 o 
 -11   0  10       50.02       69.44     13.42 o 
 -10   0  10        0.00        5.25      7.00 o 
  -9   0  10      408.29      459.85     22.18 o 
  -8   0  10        1.31       -4.67      4.67 o 
  -7   0  10        1.06       -0.96      1.75 o 
  -6   0  10      119.95      110.35      4.48 o 
  -5   0  10      135.52      147.31      4.74 o 
  -4   0  10     1024.87     1027.71     13.98 o 
  -3   0  10     1491.40     1544.37     13.71 o 
  -2   0  10     5286.66     5031.02     37.87 o 
  -1   0  10      137.23      134.41      3.59 o 
   0   0  10     1282.69     1101.70     14.36 o 
   1   0  10        6.65       13.57      1.82 o 
   2   0  10      737.45      734.46     25.09 o 
   3   0  10      221.34      220.40     12.84 o 
   4   0  10      579.77      559.23     20.13 o 
   5   0  10       38.65       38.45      5.62 o 
   6   0  10       10.47        9.41      4.50 o 
   7   0  10       47.05       37.33     11.67 o 
   8   0  10      188.99      221.37     13.42 o 
 -12   1  10       28.96       42.05      8.45 o 
 -11   1  10       63.45       51.68      8.25 o 
 -10   1  10       50.34       59.73      7.71 o 
  -9   1  10      179.01      163.25     12.84 o 
  -8   1  10       45.62       45.23      3.58 o 
  -7   1  10       37.51       29.07      2.83 o 
  -6   1  10      181.48      167.84      4.54 o 
  -5   1  10      351.82      338.72      5.07 o 
  -4   1  10      399.43      431.15      4.54 o 
  -3   1  10        1.67        2.07      0.71 o 
  -2   1  10       59.46       52.26      1.75 o 
  -1   1  10       67.60       72.29      2.10 o 
   0   1  10      201.10      186.23      3.39 o 
   1   1  10      102.35       95.89      2.92 o 
   2   1  10      357.45      354.98      5.94 o 
   3   1  10       11.18       16.41      2.51 o 
   4   1  10       36.69       44.52      3.53 o 
   5   1  10      175.23      142.03      5.35 o 
   6   1  10      164.26      167.06      6.06 o 
   7   1  10       20.64       25.29      3.97 o 
   8   1  10       56.33       68.46      6.09 o 
 -12   2  10        0.14        0.26      6.15 o 
 -11   2  10       23.07       36.13      7.29 o 
 -10   2  10        8.18       13.00      3.79 o 
  -9   2  10       24.11       16.78      3.11 o 
  -8   2  10        0.14       -0.39      1.99 o 
  -7   2  10       25.52       17.60      2.54 o 
  -6   2  10        0.61        1.18      1.93 o 
  -5   2  10      162.45      186.02      6.74 o 
  -4   2  10        7.26        8.85      1.58 o 
  -3   2  10     1663.02     1712.69     13.26 o 
  -2   2  10      276.15      266.40      3.48 o 
  -1   2  10      617.91      634.56      6.08 o 
   0   2  10        0.52        0.53      1.00 o 
   1   2  10        3.05        4.58      1.37 o 
   2   2  10      172.96      150.81      4.21 o 
   3   2  10        1.09        2.28      2.19 o 
   4   2  10      181.69      162.40      5.50 o 
   5   2  10       23.54       29.52      3.77 o 
   6   2  10        1.92       -0.05      2.44 o 
   7   2  10        3.13        0.22      3.03 o 
   8   2  10       50.04       48.33      5.22 o 
 -11   3  10       84.02       73.21      9.41 o 
 -10   3  10       79.87       89.36      5.65 o 
  -9   3  10      243.94      215.16      7.02 o 
  -8   3  10       33.31       27.11      3.23 o 
  -7   3  10      778.05      747.22     11.85 o 
  -6   3  10       60.59       79.42      7.92 o 
  -5   3  10      195.49      164.86      5.75 o 
  -4   3  10       64.11       60.89      2.86 o 
  -3   3  10      372.43      358.38      6.21 o 
  -2   3  10      444.17      533.94      6.42 o 
  -1   3  10      304.74      344.80      6.57 o 
   0   3  10      167.59      174.71      3.39 o 
   1   3  10      134.46      135.11      3.46 o 
   2   3  10     1073.48     1020.08     12.53 o 
   3   3  10     2159.91     2015.09     23.49 o 
   4   3  10      859.64      887.03     22.99 o 
   5   3  10      389.35      346.30     15.67 o 
   6   3  10        8.44       23.68      3.70 o 
   7   3  10        8.37       14.64      3.43 o 
   8   3  10        0.52       -3.06      3.06 o 
 -11   4  10      137.76      158.33      8.88 o 
 -10   4  10       62.16       47.89      4.55 o 
  -9   4  10       66.26       71.16      4.87 o 
  -8   4  10      328.55      260.45      7.32 o 
  -7   4  10       24.76       24.00      3.37 o 
  -6   4  10      239.06      252.15      6.45 o 
  -5   4  10      377.34      342.88      6.35 o 
  -4   4  10      568.48      569.01      8.84 o 
  -3   4  10      483.79      455.14      7.47 o 
  -2   4  10     1294.54     1263.20     14.28 o 
  -1   4  10      296.73      299.35      4.86 o 
   0   4  10        7.09        8.25      1.66 o 
   1   4  10       48.08       57.90      3.66 o 
   2   4  10      263.46      285.95      8.09 o 
   3   4  10      113.00       97.31      5.52 o 
   4   4  10        0.48        0.20      2.97 o 
   5   4  10      229.60      229.55      7.73 o 
   6   4  10        1.83        7.89      3.10 o 
   7   4  10      341.18      342.27     10.08 o 
   8   4  10      111.21      105.42      6.93 o 
 -11   5  10        6.97        3.90      3.96 o 
 -10   5  10        0.37       -0.13      2.61 o 
  -9   5  10       34.48       30.03      3.66 o 
  -8   5  10      112.89      120.47      5.50 o 
  -7   5  10       47.59       46.82      4.92 o 
  -6   5  10      349.34      327.47      6.69 o 
  -5   5  10        2.36        5.38      1.77 o 
  -4   5  10       36.71       35.11      2.83 o 
  -3   5  10        1.59        1.28      1.50 o 
  -2   5  10       76.77       71.22      3.25 o 
  -1   5  10      499.63      512.97     12.79 o 
   0   5  10       31.26       33.83      2.52 o 
   1   5  10       66.73       65.51      4.38 o 
   2   5  10       35.70       38.79      3.82 o 
   3   5  10       63.36       61.45      9.85 o 
   4   5  10       11.43       14.30      3.16 o 
   5   5  10       16.35       17.76      4.03 o 
   6   5  10       97.07      100.72      6.14 o 
   7   5  10        0.58        5.71      3.31 o 
   8   5  10        4.07        0.14      3.12 o 
 -11   6  10        3.21        7.81      5.31 o 
 -10   6  10      203.88      229.68      9.68 o 
  -9   6  10       29.30       30.51      4.33 o 
  -8   6  10       23.27       32.05      3.58 o 
  -7   6  10      135.68      151.93      6.06 o 
  -6   6  10        0.73        2.35      1.99 o 
  -5   6  10       15.02       27.70      2.72 o 
  -4   6  10      748.17      731.81     10.92 o 
  -3   6  10      650.12      707.94     10.45 o 
  -2   6  10      142.03      150.03      4.56 o 
  -1   6  10       26.27       25.64      2.94 o 
   0   6  10      125.15      130.06      4.50 o 
   1   6  10       13.85       17.75      2.46 o 
   2   6  10      538.23      539.83     11.03 o 
   3   6  10       13.81       16.49      5.47 o 
   4   6  10       12.95       15.63      3.16 o 
   5   6  10        2.31        2.93      3.20 o 
   6   6  10        0.31        4.45      2.96 o 
   7   6  10       22.92       20.73      3.97 o 
 -10   7  10       16.22       16.41      5.31 o 
  -9   7  10      194.79      155.59      6.59 o 
  -8   7  10        4.47       -0.02      2.21 o 
  -7   7  10       22.71       28.94      4.20 o 
  -6   7  10        0.05        1.90      1.91 o 
  -5   7  10       20.24       26.55      2.67 o 
  -4   7  10       42.33       25.68      3.37 o 
  -3   7  10        1.98       -1.34      1.60 o 
  -2   7  10        0.32        3.50      1.82 o 
  -1   7  10      474.85      438.87      9.81 o 
   0   7  10       20.25       24.56      3.24 o 
   1   7  10      311.15      301.06      7.01 o 
   2   7  10       10.89       12.32      2.37 o 
   3   7  10      824.88      785.16     19.45 o 
   4   7  10      455.90      461.24     13.73 o 
   5   7  10       89.33       80.01      5.50 o 
   6   7  10        6.35        8.60      4.30 o 
   7   7  10       17.54       23.71      4.23 o 
 -10   8  10        2.92        3.78      4.79 o 
  -9   8  10        2.53       -3.50      3.50 o 
  -8   8  10      105.66      133.76      6.14 o 
  -7   8  10      120.95      111.49      5.55 o 
  -6   8  10        7.56        5.40      2.26 o 
  -5   8  10      139.45      114.09      5.40 o 
  -4   8  10       27.99       40.31      4.55 o 
  -3   8  10      303.99      258.37      7.94 o 
  -2   8  10       65.01       83.22      7.92 o 
  -1   8  10       76.13       69.88      5.19 o 
   0   8  10      292.73      312.54      8.53 o 
   1   8  10       37.28       34.26      4.55 o 
   2   8  10      377.47      364.33      8.22 o 
   3   8  10      111.56      114.08      7.03 o 
   4   8  10       59.84       58.69      4.42 o 
   5   8  10      136.98      131.24      6.56 o 
   6   8  10        8.41       10.77      3.22 o 
   7   8  10       22.77       23.39      4.65 o 
  -9   9  10        1.83       -3.41      3.81 o 
  -8   9  10        7.58       14.87      3.66 o 
  -7   9  10       87.45       75.15      4.68 o 
  -6   9  10       86.26       66.76      4.32 o 
  -5   9  10       28.94       25.62      3.33 o 
  -4   9  10        0.80       -2.06      2.54 o 
  -3   9  10       97.17      109.50      7.79 o 
  -2   9  10       42.18       38.72      4.20 o 
  -1   9  10        7.45       13.30      3.22 o 
   0   9  10        2.18        6.05      2.53 o 
   1   9  10        0.03       -2.30      3.72 o 
   2   9  10       54.83       54.36      4.63 o 
   3   9  10       13.04       19.41      4.85 o 
   4   9  10       14.12       16.46      4.84 o 
   5   9  10        0.34        2.59      3.12 o 
   6   9  10       14.24       21.81      4.07 o 
  -9  10  10        9.92        3.18      7.59 o 
  -8  10  10       25.08       24.35      5.19 o 
  -7  10  10       47.86       46.31      4.65 o 
  -6  10  10       54.55       51.23      4.05 o 
  -5  10  10      104.77       87.21      9.83 o 
  -4  10  10       33.25       37.82      3.79 o 
  -3  10  10       35.16       43.49      3.99 o 
  -2  10  10      123.63      122.59      6.80 o 
  -1  10  10        3.50        8.10      3.00 o 
   0  10  10        2.11       -0.42      2.49 o 
   1  10  10        5.73        1.08      3.97 o 
   2  10  10       36.63       45.82      4.06 o 
   3  10  10       31.90       27.90      9.10 o 
   4  10  10        0.27        1.81      2.98 o 
   5  10  10        4.87        1.88      3.20 o 
  -8  11  10        5.45        1.06      5.84 o 
  -7  11  10       78.49       81.09      8.51 o 
  -6  11  10        0.02        2.27      2.30 o 
  -5  11  10       71.75       62.31      5.05 o 
  -4  11  10        1.36        2.86      2.29 o 
  -3  11  10        0.02        4.15      2.47 o 
  -2  11  10        0.69       -2.47      2.47 o 
  -1  11  10      147.60      153.11      7.55 o 
   0  11  10      124.54      120.65     10.80 o 
   1  11  10        3.18        1.41      4.05 o 
   2  11  10        2.25        2.27      2.86 o 
   3  11  10       16.38       14.85      3.96 o 
   4  11  10       18.69       17.32      4.77 o 
   5  11  10        3.84        6.41      4.80 o 
  -7  12  10        4.27        5.95      3.29 o 
  -6  12  10       30.91       36.04      5.06 o 
  -5  12  10       11.82        6.12      5.71 o 
  -4  12  10       67.37       59.89      5.55 o 
  -3  12  10       24.91       17.63      6.63 o 
  -2  12  10        4.19       10.14      5.84 o 
  -1  12  10       22.88       19.61      3.98 o 
   0  12  10       14.51       19.14      7.88 o 
   1  12  10       24.01       18.83      3.96 o 
   2  12  10        6.78        4.19      2.83 o 
   3  12  10        3.79        0.53      3.27 o 
   4  12  10        4.26        1.77      3.61 o 
  -6  13  10        6.07        3.58      3.13 o 
  -5  13  10       21.37       26.72      4.19 o 
  -4  13  10       18.87       15.44      3.51 o 
  -3  13  10        2.18       -1.58      2.55 o 
  -2  13  10        9.55       14.12      3.88 o 
  -1  13  10        0.51        4.08      3.35 o 
   0  13  10        0.44       -0.58      2.91 o 
   1  13  10       19.57       21.82      4.63 o 
   2  13  10        9.94        6.42      3.08 o 
  -4  14  10       16.93       11.22      3.96 o 
  -3  14  10       23.70       33.76      9.33 o 
  -2  14  10       13.63       17.76      9.05 o 
  -1  14  10       28.83       34.04      9.05 o 
   0  14  10       11.11       10.50      4.20 o 
 -11   1  11       53.86       52.43      8.39 o 
 -10   1  11        9.63       10.27      5.15 o 
  -9   1  11      298.94      281.61     18.38 o 
  -8   1  11      141.83      125.99      5.47 o 
  -7   1  11       14.79       12.77      2.37 o 
  -6   1  11      268.12      259.22      5.56 o 
  -5   1  11      628.31      639.52      8.75 o 
  -4   1  11      971.92      987.86      8.98 o 
  -3   1  11      910.45      886.10      6.99 o 
  -2   1  11        6.94        7.68      1.00 o 
  -1   1  11      201.31      201.49      3.20 o 
   0   1  11        3.41        3.01      1.52 o 
   1   1  11      847.73      857.95      8.92 o 
   2   1  11      147.40      143.06      6.84 o 
   3   1  11      659.62      645.47     10.30 o 
   4   1  11       15.93       10.80      2.57 o 
   5   1  11        5.39        3.70      2.47 o 
   6   1  11      100.77      101.29      5.93 o 
   7   1  11        8.52        4.19      3.19 o 
   8   1  11       91.77       86.07      6.72 o 
 -11   2  11       30.12       49.50      8.22 o 
 -10   2  11        0.01        4.67      4.75 o 
  -9   2  11      330.32      389.67     12.30 o 
  -8   2  11       76.79       87.23      4.93 o 
  -7   2  11      336.72      338.64      7.58 o 
  -6   2  11      210.65      187.66      5.38 o 
  -5   2  11     1311.43     1371.73     16.21 o 
  -4   2  11     1901.60     1874.65     14.59 o 
  -3   2  11      243.64      246.12      3.73 o 
  -2   2  11       59.52       63.46      2.07 o 
  -1   2  11        0.01       -0.19      0.92 o 
   0   2  11      320.72      295.17      4.24 o 
   1   2  11      994.02      985.31     11.31 o 
   2   2  11       88.67       81.52      3.51 o 
   3   2  11       14.20        8.41      2.37 o 
   4   2  11        5.42        2.32      4.02 o 
   5   2  11       89.84       97.29      6.02 o 
   6   2  11       87.80       76.03      5.65 o 
   7   2  11       37.32       41.61      4.75 o 
   8   2  11       81.38       60.24     10.23 o 
 -11   3  11        1.63        5.27      5.73 o 
 -10   3  11      103.40      100.36      6.00 o 
  -9   3  11        3.42        7.12      2.44 o 
  -8   3  11      578.17      583.92     11.62 o 
  -7   3  11       93.94      115.13      5.05 o 
  -6   3  11       58.57       55.54      3.59 o 
  -5   3  11      202.81      212.61      8.68 o 
  -4   3  11       19.26       20.12      2.48 o 
  -3   3  11     2527.49     2531.26     21.49 o 
  -2   3  11      506.38      510.06      6.90 o 
  -1   3  11      531.67      490.68      7.74 o 
   0   3  11       94.58       96.88      3.10 o 
   1   3  11      674.37      630.92      8.76 o 
   2   3  11        1.12        1.20      1.90 o 
   3   3  11      280.22      293.60      8.11 o 
   4   3  11        0.02       -2.36      2.36 o 
   5   3  11       11.30        5.52      2.80 o 
   6   3  11        5.02        7.18      3.45 o 
   7   3  11       40.18       42.55      4.94 o 
   8   3  11       75.14       85.66      7.04 o 
 -11   4  11       34.93       45.01      9.78 o 
 -10   4  11        0.84        5.36      2.75 o 
  -9   4  11        0.08       -1.13      2.21 o 
  -8   4  11       48.04       45.32      3.96 o 
  -7   4  11       11.76        5.68      2.82 o 
  -6   4  11       57.55       47.42      3.53 o 
  -5   4  11       38.38       44.05      2.88 o 
  -4   4  11      102.21      109.34      4.05 o 
  -3   4  11      448.21      473.71     11.03 o 
  -2   4  11      229.72      213.76      4.48 o 
  -1   4  11      127.10      133.89      3.67 o 
   0   4  11      741.46      724.97     13.91 o 
   1   4  11       73.87       73.76      3.89 o 
   2   4  11      456.69      437.55      8.48 o 
   3   4  11       50.54       43.90      4.11 o 
   4   4  11       79.98       66.57      5.04 o 
   5   4  11      246.35      240.62     10.44 o 
   6   4  11        1.36        2.22      4.04 o 
   7   4  11       38.88       33.49      4.61 o 
 -11   5  11       54.50       60.19      6.45 o 
 -10   5  11      169.86      154.96      6.63 o 
  -9   5  11       83.19       93.97      5.65 o 
  -8   5  11      208.89      210.99      6.75 o 
  -7   5  11      151.94      122.19      5.25 o 
  -6   5  11       49.32       59.97      3.96 o 
  -5   5  11      652.74      620.70     10.32 o 
  -4   5  11       10.29       14.39      2.20 o 
  -3   5  11      166.82      176.20      5.08 o 
  -2   5  11      336.17      310.38      6.41 o 
  -1   5  11       50.83       49.70      3.07 o 
   0   5  11       14.13       23.31      2.42 o 
   1   5  11      911.90      898.81     11.10 o 
   2   5  11     1175.29     1133.08     17.63 o 
   3   5  11     1368.49     1331.96     18.69 o 
   4   5  11        6.88        4.30      3.12 o 
   5   5  11        1.76        4.17      2.92 o 
   6   5  11      226.61      242.95     10.75 o 
   7   5  11      110.97      109.03      7.66 o 
 -11   6  11        7.02       11.55      6.71 o 
 -10   6  11        0.82       -2.23      2.61 o 
  -9   6  11      151.83      176.74      6.95 o 
  -8   6  11      152.28      118.64      5.59 o 
  -7   6  11      136.25      160.15      5.86 o 
  -6   6  11       75.48       52.38      3.58 o 
  -5   6  11      180.11      195.31      5.26 o 
  -4   6  11      137.09      110.46      4.47 o 
  -3   6  11       84.47       95.33      4.20 o 
  -2   6  11      322.91      323.12      7.64 o 
  -1   6  11       42.45       57.15      4.01 o 
   0   6  11      212.31      218.74      5.49 o 
   1   6  11      121.34      125.79      5.12 o 
   2   6  11     1126.12     1105.45     20.40 o 
   3   6  11      127.17      138.71      6.00 o 
   4   6  11      369.16      335.20      9.04 o 
   5   6  11       98.87      108.86      6.40 o 
   6   6  11       52.13       46.86      4.81 o 
   7   6  11       19.81       16.04      4.07 o 
 -10   7  11        9.18       12.35      4.13 o 
  -9   7  11        2.31        0.30      2.44 o 
  -8   7  11       11.47       17.55      3.06 o 
  -7   7  11       79.44       86.38      5.08 o 
  -6   7  11       53.71       53.28      3.72 o 
  -5   7  11        0.06        2.85      3.32 o 
  -4   7  11       59.50       52.41      3.77 o 
  -3   7  11       31.14       36.33      6.36 o 
  -2   7  11        2.44       -0.13      2.31 o 
  -1   7  11      480.88      463.03      8.87 o 
   0   7  11      264.16      244.67      6.42 o 
   1   7  11      470.76      470.71     13.39 o 
   2   7  11       13.60       17.59      3.03 o 
   3   7  11       11.02       12.45      4.38 o 
   4   7  11       24.65       22.12      4.53 o 
   5   7  11        0.58        2.28      2.76 o 
   6   7  11       23.73       30.86      4.32 o 
 -10   8  11        2.30        0.00      4.33 o 
  -9   8  11        1.94       -1.87      3.87 o 
  -8   8  11       10.39        9.93      2.90 o 
  -7   8  11       12.92       12.02      2.74 o 
  -6   8  11      260.57      253.13      6.53 o 
  -5   8  11       14.07       12.86      2.65 o 
  -4   8  11      273.11      285.76      7.27 o 
  -3   8  11       15.97       14.79      2.65 o 
  -2   8  11        8.10        2.71      2.05 o 
  -1   8  11      404.88      390.51     10.15 o 
   0   8  11      414.34      414.43     10.26 o 
   1   8  11      118.17      118.74      7.08 o 
   2   8  11      135.91      146.52      8.59 o 
   3   8  11        0.02       -2.53      2.53 o 
   4   8  11        3.72       -0.51      4.25 o 
   5   8  11        3.85        4.34      3.01 o 
   6   8  11        3.66        2.46      3.67 o 
  -9   9  11        3.33        4.56      3.34 o 
  -8   9  11       16.23       18.66      3.37 o 
  -7   9  11       45.74       35.83      3.81 o 
  -6   9  11       61.03       52.13      3.89 o 
  -5   9  11      331.63      297.62      7.94 o 
  -4   9  11       52.43       56.44      4.53 o 
  -3   9  11       43.03       38.43      3.68 o 
  -2   9  11       57.67       54.95      4.29 o 
  -1   9  11       68.34       68.79      5.72 o 
   0   9  11       12.47       20.64      3.50 o 
   1   9  11       49.19       43.64      3.82 o 
   2   9  11       57.66       65.31      4.52 o 
   3   9  11       19.24       13.61      4.22 o 
   4   9  11        3.58        7.60      3.14 o 
   5   9  11        1.79        2.87      3.18 o 
  -8  10  11       10.09        8.70      5.38 o 
  -7  10  11      201.15      212.48      8.44 o 
  -6  10  11        4.26        1.37      2.19 o 
  -5  10  11      102.02      108.21      5.99 o 
  -4  10  11       31.91       24.65      3.60 o 
  -3  10  11        4.96        6.67      2.55 o 
  -2  10  11        0.67        4.73      2.40 o 
  -1  10  11      195.95      172.09      7.66 o 
   0  10  11      201.86      194.08     18.97 o 
   1  10  11       13.23       15.27      2.99 o 
   2  10  11       65.15       60.30      4.51 o 
   3  10  11       32.29       33.87      9.07 o 
   4  10  11       20.45       17.48      3.78 o 
   5  10  11        2.12       -4.80      4.80 o 
  -8  11  11        8.04        2.59      4.07 o 
  -7  11  11        1.62        0.09      2.76 o 
  -6  11  11        1.56       -2.15      2.15 o 
  -5  11  11       18.31       19.62      3.51 o 
  -4  11  11       10.59       11.13      2.97 o 
  -3  11  11       10.85       13.40      4.68 o 
  -2  11  11       30.00       32.58      4.42 o 
  -1  11  11        5.05        2.92      4.67 o 
   0  11  11       44.89       49.89      5.60 o 
   1  11  11       68.99       55.33      5.59 o 
   2  11  11       57.92       67.66      5.06 o 
   3  11  11        9.37        3.20      3.37 o 
   4  11  11       10.76        8.51      3.88 o 
  -6  12  11       24.92       37.20      4.59 o 
  -5  12  11       28.11       30.76      5.19 o 
  -4  12  11      116.72      113.48      6.35 o 
  -3  12  11       19.96       17.05      3.58 o 
  -2  12  11       55.39       48.99      5.83 o 
  -1  12  11        1.01        0.47      2.91 o 
   0  12  11        3.36        7.00      3.65 o 
   1  12  11        5.18        8.40      6.13 o 
   2  12  11        1.89        0.36      2.76 o 
   3  12  11        0.55       -1.95      3.29 o 
  -5  13  11       14.95        7.27      4.34 o 
  -4  13  11        4.96        3.91      2.94 o 
  -3  13  11       81.10       71.62      5.64 o 
  -2  13  11       18.46       37.97      5.29 o 
  -1  13  11       67.44       59.11      6.36 o 
   0  13  11       18.50       24.98      5.05 o 
   1  13  11       24.48       21.26      7.88 o 
 -11   0  12      303.62      287.11     20.42 o 
 -10   0  12       10.30        1.17      6.42 o 
  -9   0  12      670.60      631.42     26.26 o 
  -8   0  12       32.21       26.26      7.59 o 
  -7   0  12       26.34       19.13      4.48 o 
  -6   0  12       89.72       95.11     10.50 o 
  -5   0  12       11.52       10.25      3.52 o 
  -4   0  12      196.29      173.81      5.28 o 
  -3   0  12      510.68      478.76      6.52 o 
  -2   0  12     1395.81     1388.78     13.45 o 
  -1   0  12     1067.04     1048.64     14.90 o 
   0   0  12     2483.91     2452.52     28.64 o 
   1   0  12      279.72      296.22      8.27 o 
   2   0  12      595.44      634.55     16.14 o 
   3   0  12        0.02        0.85      2.56 o 
   4   0  12       51.41       63.47      5.49 o 
   5   0  12       10.05        6.55      3.33 o 
   6   0  12        0.61        3.56      3.29 o 
   7   0  12      116.31      143.36      8.30 o 
 -11   1  12        5.31        6.90      5.73 o 
 -10   1  12        8.86        1.60     10.21 o 
  -9   1  12       10.06        4.16      4.73 o 
  -8   1  12        4.78        5.88      3.24 o 
  -7   1  12      124.72      116.64      5.45 o 
  -6   1  12      211.90      223.02      5.88 o 
  -5   1  12     1072.16     1032.36     12.21 o 
  -4   1  12     1354.78     1314.00     14.09 o 
  -3   1  12      234.17      237.78      3.65 o 
  -2   1  12      593.06      594.72      5.58 o 
  -1   1  12      162.47      165.07      3.16 o 
   0   1  12       30.23       34.99      2.13 o 
   1   1  12       18.53        8.44      2.17 o 
   2   1  12       68.40       66.53      4.14 o 
   3   1  12      130.52      122.43      6.70 o 
   4   1  12      172.39      160.93      5.74 o 
   5   1  12      172.42      161.00      6.37 o 
   6   1  12      154.68      157.77      6.47 o 
   7   1  12      113.25       94.15      6.63 o 
 -11   2  12       41.43       32.86      7.29 o 
 -10   2  12       15.01       15.17      5.56 o 
  -9   2  12       12.96        9.40      3.84 o 
  -8   2  12      163.21      138.19      9.82 o 
  -7   2  12       20.48       24.79      2.84 o 
  -6   2  12        0.09        1.53      1.66 o 
  -5   2  12        9.94       17.89      2.32 o 
  -4   2  12      613.43      620.33      7.81 o 
  -3   2  12      515.18      501.57      6.41 o 
  -2   2  12        0.79        1.60      1.01 o 
  -1   2  12      293.21      305.54      4.58 o 
   0   2  12      188.88      186.07      3.65 o 
   1   2  12       27.16       24.52      2.45 o 
   2   2  12        7.42        5.79      2.29 o 
   3   2  12       30.33       27.50      4.56 o 
   4   2  12        0.72       -2.50      2.99 o 
   5   2  12      145.66      126.98      6.69 o 
   6   2  12        0.01       -1.30      2.92 o 
   7   2  12        2.31        0.08      3.25 o 
 -11   3  12       39.84       77.61     15.17 o 
 -10   3  12       20.64       13.66      4.35 o 
  -9   3  12        0.68        2.00      2.19 o 
  -8   3  12        2.50        3.07      2.36 o 
  -7   3  12       36.27       28.02      3.14 o 
  -6   3  12      190.63      199.86      5.74 o 
  -5   3  12      217.80      214.51      5.65 o 
  -4   3  12      163.32      154.36      4.35 o 
  -3   3  12       28.63       28.70      2.11 o 
  -2   3  12      153.26      150.65      3.90 o 
  -1   3  12       62.98       51.53      3.31 o 
   0   3  12      288.72      277.25      5.10 o 
   1   3  12        0.84        2.93      2.04 o 
   2   3  12       42.01       40.96      4.13 o 
   3   3  12       15.21       17.77      3.36 o 
   4   3  12      165.26      156.86      7.08 o 
   5   3  12       94.74       82.26      7.08 o 
   6   3  12       95.71       91.56      6.39 o 
   7   3  12      228.94      237.99     18.70 o 
 -11   4  12      122.55      115.56      8.60 o 
 -10   4  12      123.27      123.29      6.56 o 
  -9   4  12      180.12      154.63      6.40 o 
  -8   4  12        9.69        9.21      2.63 o 
  -7   4  12      158.79      151.31      6.91 o 
  -6   4  12       11.60       15.56      2.44 o 
  -5   4  12       30.93       31.62      3.02 o 
  -4   4  12       58.19       49.09      2.94 o 
  -3   4  12      158.15      152.99      3.98 o 
  -2   4  12     1037.96      984.59     11.08 o 
  -1   4  12        0.36       -1.36      1.68 o 
   0   4  12     1770.13     1758.85     23.52 o 
   1   4  12       35.13       35.61      2.86 o 
   2   4  12      608.60      611.91     13.51 o 
   3   4  12      108.48       95.73      5.58 o 
   4   4  12       77.42       77.85      5.37 o 
   5   4  12        0.75       -0.81      2.58 o 
   6   4  12       58.11       72.57      5.71 o 
   7   4  12       14.69       21.40      4.16 o 
 -11   5  12       11.85       22.84      4.73 o 
 -10   5  12       58.43       60.22      5.04 o 
  -9   5  12        0.67       -2.07      2.07 o 
  -8   5  12       35.08       51.32      4.12 o 
  -7   5  12       30.28       33.73      3.54 o 
  -6   5  12      204.38      239.45      6.59 o 
  -5   5  12        1.60        4.58      2.68 o 
  -4   5  12      112.25      113.96      6.44 o 
  -3   5  12        2.23       10.34      2.07 o 
  -2   5  12     1665.46     1673.25     18.18 o 
  -1   5  12      622.00      585.67      9.19 o 
   0   5  12        2.16        5.48      1.88 o 
   1   5  12      120.68      118.80      4.58 o 
   2   5  12        8.47        9.52      3.54 o 
   3   5  12        1.45        3.54      2.58 o 
   4   5  12      118.07      102.23      6.04 o 
   5   5  12       47.51       30.37      4.54 o 
   6   5  12        0.73        6.10      3.25 o 
   7   5  12        3.74        2.41      3.23 o 
 -10   6  12        0.22       -2.51      2.51 o 
  -9   6  12       23.74       12.18      3.16 o 
  -8   6  12        4.73        6.39      3.03 o 
  -7   6  12       25.65       20.40      4.55 o 
  -6   6  12        0.00        2.15      2.15 o 
  -5   6  12        0.93       -0.16      1.74 o 
  -4   6  12      243.11      253.73      6.40 o 
  -3   6  12       67.26       71.57      5.08 o 
  -2   6  12      207.20      209.69      6.43 o 
  -1   6  12        2.00        0.86      1.94 o 
   0   6  12      409.03      381.60      7.63 o 
   1   6  12      142.79      150.84      7.75 o 
   2   6  12        0.26       -1.89      1.89 o 
   3   6  12       19.66       21.93      5.55 o 
   4   6  12        3.21        2.60      2.82 o 
   5   6  12       13.80       13.66      3.51 o 
   6   6  12       39.13       43.02      4.80 o 
 -10   7  12       29.34       29.54      6.04 o 
  -9   7  12       11.81        8.45      3.03 o 
  -8   7  12       43.58       45.11      4.10 o 
  -7   7  12      145.32      120.48      5.68 o 
  -6   7  12      172.98      179.47      5.92 o 
  -5   7  12       32.51       34.12      3.65 o 
  -4   7  12      452.11      452.26      8.90 o 
  -3   7  12       44.77       38.53      3.60 o 
  -2   7  12        2.34        3.14      2.12 o 
  -1   7  12       34.94       22.86      2.58 o 
   0   7  12      402.93      402.58      8.01 o 
   1   7  12      287.30      293.59      8.05 o 
   2   7  12       43.98       42.35      5.15 o 
   3   7  12       17.33       19.80      3.89 o 
   4   7  12        0.04        1.88      4.65 o 
   5   7  12      170.98      156.87      7.17 o 
   6   7  12       40.13       30.69      4.35 o 
  -9   8  12       89.79       86.12      5.81 o 
  -8   8  12        8.49       15.54      3.11 o 
  -7   8  12       94.89       82.15      7.53 o 
  -6   8  12        0.90        1.16      2.10 o 
  -5   8  12      112.63      100.17      5.73 o 
  -4   8  12        8.93       15.49      4.46 o 
  -3   8  12        1.77        3.44      2.23 o 
  -2   8  12      350.39      319.03      8.32 o 
  -1   8  12        6.54        7.28      2.46 o 
   0   8  12      500.03      508.97     12.32 o 
   1   8  12       10.97        9.53      2.70 o 
   2   8  12      337.76      316.55     10.88 o 
   3   8  12       86.15       93.94      7.14 o 
   4   8  12       70.55       77.86      6.38 o 
   5   8  12        3.17        8.87      3.89 o 
  -9   9  12       17.65       14.22      4.09 o 
  -8   9  12       53.70       59.38      4.92 o 
  -7   9  12       15.79       19.62      3.31 o 
  -6   9  12       22.15       28.95      3.23 o 
  -5   9  12      117.32      115.31      6.66 o 
  -4   9  12        1.60       -1.32      2.65 o 
  -3   9  12        2.70       13.97      2.90 o 
  -2   9  12        6.94       11.32      2.75 o 
  -1   9  12       10.72       16.45      3.96 o 
   0   9  12       41.98       49.77      4.23 o 
   1   9  12      178.45      194.62      9.18 o 
   2   9  12        0.39       -1.00      2.27 o 
   3   9  12       22.12       25.46      9.05 o 
   4   9  12       10.87       19.01      4.41 o 
   5   9  12        2.19        1.99      4.60 o 
  -8  10  12        5.08       11.57      3.61 o 
  -7  10  12      100.53      110.12      6.22 o 
  -6  10  12        3.01        2.27      2.22 o 
  -5  10  12       21.79       24.20      4.61 o 
  -4  10  12       12.88       15.53      3.35 o 
  -3  10  12        1.57       -2.02      2.02 o 
  -2  10  12        5.18        3.92      2.55 o 
  -1  10  12       73.28       82.18      5.57 o 
   0  10  12       82.73       75.83      6.45 o 
   1  10  12        0.03       -0.96      2.06 o 
   2  10  12       44.90       36.14      4.37 o 
   3  10  12       15.97       18.50      8.29 o 
   4  10  12        0.98       -4.16      4.16 o 
  -7  11  12       36.40       35.32      4.25 o 
  -6  11  12        1.20        2.61      2.62 o 
  -5  11  12       24.53       28.15      3.75 o 
  -4  11  12       48.44       55.01      4.79 o 
  -3  11  12       65.77       59.94      5.33 o 
  -2  11  12       24.00       33.76      4.14 o 
  -1  11  12        4.05        5.87      3.35 o 
   0  11  12       13.05       17.01      4.06 o 
   1  11  12        1.76        1.38      2.53 o 
   2  11  12        3.71        7.51      2.80 o 
   3  11  12       21.99       15.96      4.16 o 
  -6  12  12        0.52        2.56      2.65 o 
  -5  12  12       20.17       20.08      4.04 o 
  -4  12  12       41.94       42.63      4.79 o 
  -3  12  12       60.99       63.57      5.89 o 
  -2  12  12      112.27      102.47      7.43 o 
  -1  12  12       15.63       23.41     12.25 o 
   0  12  12        0.43        2.03      3.49 o 
   1  12  12        0.26        0.29      3.78 o 
   2  12  12        3.35       -0.19      2.95 o 
  -4  13  12        1.01       -0.62      3.35 o 
  -3  13  12        7.48       12.61      3.38 o 
  -2  13  12       27.44       21.05      3.93 o 
  -1  13  12       55.66       67.50      7.88 o 
   0  13  12        8.57       12.61      6.42 o 
 -11   1  13        6.93       13.80      8.17 o 
 -10   1  13      112.83       97.15      9.69 o 
  -9   1  13        2.83        4.37      3.37 o 
  -8   1  13       38.06       41.82      4.98 o 
  -7   1  13       82.99      101.44      6.81 o 
  -6   1  13      259.08      232.62      5.50 o 
  -5   1  13      330.48      331.65      6.45 o 
  -4   1  13      360.87      335.30      6.50 o 
  -3   1  13      209.27      207.72      3.52 o 
  -2   1  13      205.10      221.31      3.43 o 
  -1   1  13      222.86      223.73      3.74 o 
   0   1  13      524.42      496.92      6.54 o 
   1   1  13      802.54      792.99     10.21 o 
   2   1  13      939.88      840.94     12.15 o 
   3   1  13       41.84       56.33      4.52 o 
   4   1  13      220.39      182.20      7.40 o 
   5   1  13       48.11       56.18      4.50 o 
   6   1  13       64.79       53.35      5.10 o 
   7   1  13       94.89      107.76      6.28 o 
 -11   2  13       65.10       45.78      7.81 o 
 -10   2  13       48.04       51.31     10.50 o 
  -9   2  13       44.39       36.40      5.14 o 
  -8   2  13        3.83        8.18      3.34 o 
  -7   2  13      175.88      209.68      6.12 o 
  -6   2  13      468.67      426.44     13.56 o 
  -5   2  13      655.04      634.90     15.67 o 
  -4   2  13      577.66      571.92      8.63 o 
  -3   2  13     1575.82     1608.81     13.60 o 
  -2   2  13     1282.58     1287.14     11.30 o 
  -1   2  13       34.33       32.56      1.83 o 
   0   2  13       50.24       51.40      2.86 o 
   1   2  13      308.36      292.84      5.98 o 
   2   2  13        6.82        3.32      3.54 o 
   3   2  13       54.66       53.99      3.94 o 
   4   2  13      162.93      154.70      9.27 o 
   5   2  13       22.31       22.45      3.71 o 
   6   2  13      128.16      121.78      7.36 o 
   7   2  13      120.17      129.53      8.75 o 
 -11   3  13       13.59        9.26      6.03 o 
 -10   3  13       40.12       43.63      6.09 o 
  -9   3  13       83.34       96.60      7.91 o 
  -8   3  13        2.59        1.03      2.15 o 
  -7   3  13       65.37       60.25      4.17 o 
  -6   3  13       66.32       59.27      3.89 o 
  -5   3  13       16.80       14.55      2.31 o 
  -4   3  13       62.80       53.15      3.15 o 
  -3   3  13      681.15      694.20      9.14 o 
  -2   3  13       47.35       41.15      2.61 o 
  -1   3  13       74.83       80.34      3.54 o 
   0   3  13      509.61      480.75      7.08 o 
   1   3  13      291.97      270.26      6.13 o 
   2   3  13      402.20      361.36      9.08 o 
   3   3  13      146.36      144.86      7.66 o 
   4   3  13       29.80       22.35      3.58 o 
   5   3  13      112.11      115.03      6.87 o 
   6   3  13        2.95       -1.62      5.05 o 
 -11   4  13       14.28       10.42      4.52 o 
 -10   4  13       21.22       20.81      5.05 o 
  -9   4  13       15.03       14.55      2.94 o 
  -8   4  13        3.85        1.52      2.40 o 
  -7   4  13        4.74        2.53      2.07 o 
  -6   4  13      129.77      116.24      5.11 o 
  -5   4  13        3.00        6.63      2.06 o 
  -4   4  13        7.55       11.00      1.67 o 
  -3   4  13       55.91       64.62      3.17 o 
  -2   4  13       10.60       10.71      1.88 o 
  -1   4  13        0.72        4.96      1.71 o 
   0   4  13      331.27      336.75      7.05 o 
   1   4  13        0.01        0.05      2.03 o 
   2   4  13      217.11      212.48      7.34 o 
   3   4  13       66.19       61.23      4.93 o 
   4   4  13       14.70       18.54      3.62 o 
   5   4  13       18.27        9.24      3.29 o 
   6   4  13        5.09       10.73      4.63 o 
 -10   5  13        3.50        1.68      2.83 o 
  -9   5  13        1.27        2.40      2.48 o 
  -8   5  13      190.56      172.50      7.08 o 
  -7   5  13      101.35      124.59      9.60 o 
  -6   5  13      358.76      332.55     11.81 o 
  -5   5  13        2.60        5.17      2.11 o 
  -4   5  13       32.42       25.05      2.73 o 
  -3   5  13      154.85      141.82      4.14 o 
  -2   5  13        7.42        7.74      1.96 o 
  -1   5  13       22.38       24.52      2.70 o 
   0   5  13        5.52        2.00      2.53 o 
   1   5  13       10.24        4.06      2.01 o 
   2   5  13       24.62       27.98      4.32 o 
   3   5  13      160.54      161.59      6.80 o 
   4   5  13       58.64       49.15      4.76 o 
   5   5  13       64.14       80.97      6.08 o 
   6   5  13        4.06       -2.33      3.18 o 
 -10   6  13       11.41       10.56      3.39 o 
  -9   6  13        6.67       -1.57      2.37 o 
  -8   6  13       10.39       14.26      2.92 o 
  -7   6  13       40.69       41.01      3.85 o 
  -6   6  13       46.25       34.95      3.42 o 
  -5   6  13       84.66       89.95      4.23 o 
  -4   6  13      234.43      205.10      5.94 o 
  -3   6  13       20.88       25.54      3.04 o 
  -2   6  13        0.41       -0.85      1.59 o 
  -1   6  13        9.35        7.68      2.01 o 
   0   6  13       28.26       35.36      3.96 o 
   1   6  13       24.90       19.70      2.69 o 
   2   6  13        0.03       -2.02      2.02 o 
   3   6  13        7.67       -0.80      2.57 o 
   4   6  13       28.41       31.67      4.11 o 
   5   6  13       12.56       21.23      3.99 o 
   6   6  13       82.13       79.95      6.33 o 
 -10   7  13       36.29       49.02      9.92 o 
  -9   7  13       11.56       23.45      3.63 o 
  -8   7  13        4.01        4.22      2.65 o 
  -7   7  13        1.26        1.85      2.47 o 
  -6   7  13       59.03       59.09      4.27 o 
  -5   7  13       20.19       25.83      3.08 o 
  -4   7  13       30.50       34.21      6.41 o 
  -3   7  13       70.55       56.51      4.28 o 
  -2   7  13        7.72       10.40      2.73 o 
  -1   7  13        0.92       -1.94      1.94 o 
   0   7  13        8.87        7.50      2.37 o 
   1   7  13        3.00        3.43      2.11 o 
   2   7  13       10.18       11.97      3.13 o 
   3   7  13       29.30       42.14      6.22 o 
   4   7  13        4.74        4.08      3.07 o 
   5   7  13       16.34       13.40      4.35 o 
  -9   8  13       59.63       71.88      6.20 o 
  -8   8  13        0.00        0.67      2.53 o 
  -7   8  13        0.06       -0.60      2.35 o 
  -6   8  13       45.34       39.77      3.78 o 
  -5   8  13        1.73        1.06      2.06 o 
  -4   8  13       55.29       65.92      4.82 o 
  -3   8  13        7.10        7.67      3.01 o 
  -2   8  13       29.47       38.82      4.03 o 
  -1   8  13       72.63       61.02      3.99 o 
   0   8  13       58.09       61.09      4.01 o 
   1   8  13       69.18       63.23      4.28 o 
   2   8  13        4.40        5.84      3.30 o 
   3   8  13       12.79        9.97      4.80 o 
   4   8  13        9.05        3.45      3.48 o 
   5   8  13       17.87       23.96      4.83 o 
  -8   9  13       38.65       37.12      6.74 o 
  -7   9  13       38.68       41.78      4.16 o 
  -6   9  13        1.45        2.01      3.50 o 
  -5   9  13       33.43       38.70      4.28 o 
  -4   9  13      112.55      114.66      6.13 o 
  -3   9  13        4.43       13.61      3.04 o 
  -2   9  13       41.06       34.94      3.93 o 
  -1   9  13        4.34       -0.14      2.12 o 
   0   9  13      170.28      176.93      6.54 o 
   1   9  13       27.37       33.58      3.92 o 
   2   9  13      165.49      156.59      8.45 o 
   3   9  13       74.67       81.50      9.72 o 
   4   9  13        2.52        0.67      4.11 o 
  -8  10  13        0.03        5.65      5.16 o 
  -7  10  13        6.35        5.97      3.09 o 
  -6  10  13        0.23        1.43      2.37 o 
  -5  10  13       36.01       40.51      5.15 o 
  -4  10  13       66.08       70.33      5.48 o 
  -3  10  13      129.66      143.38      6.84 o 
  -2  10  13       44.14       45.37      4.92 o 
  -1  10  13      159.85      144.75      6.50 o 
   0  10  13       85.85       91.63      5.14 o 
   1  10  13       25.97       15.93      3.56 o 
   2  10  13        3.87        1.46      3.30 o 
   3  10  13        2.94        2.92      3.71 o 
  -6  11  13        2.15        0.20      2.58 o 
  -5  11  13        0.22       -1.10      2.61 o 
  -4  11  13       21.17       22.96      3.68 o 
  -3  11  13       44.01       50.66      9.10 o 
  -2  11  13       45.41       46.91      4.72 o 
  -1  11  13       15.60       14.85      3.41 o 
   0  11  13       13.35       12.64      3.17 o 
   1  11  13        4.38        0.23      2.91 o 
   2  11  13        0.23       -1.53      3.42 o 
  -5  12  13       31.92       29.52      4.76 o 
  -4  12  13       23.44       30.20      4.34 o 
  -3  12  13       40.67       39.13      4.72 o 
  -2  12  13       15.54       16.05      4.88 o 
  -1  12  13       14.62       16.55      3.82 o 
   0  12  13        5.85        8.83      3.34 o 
   1  12  13       23.44       33.40      4.51 o 
 -11   0  14       48.89       55.44     12.25 o 
 -10   0  14      262.91      285.95     19.84 o 
  -9   0  14      137.05      159.31     16.34 o 
  -8   0  14      277.45      295.63     13.71 o 
  -7   0  14      202.99      172.60     16.34 o 
  -6   0  14      399.53      404.90     13.19 o 
  -5   0  14     1407.11     1334.87     25.99 o 
  -4   0  14     1663.02     1734.25     30.11 o 
  -3   0  14        1.89        1.47      1.97 o 
  -2   0  14       11.80       17.79      2.11 o 
  -1   0  14      246.77      237.53     10.46 o 
   0   0  14      233.69      226.08      7.90 o 
   1   0  14      162.70      149.13      9.43 o 
   2   0  14       77.95       87.44      5.81 o 
   3   0  14        4.45        8.88      3.13 o 
   4   0  14      106.74      105.15      6.95 o 
   5   0  14      199.64      179.23      8.49 o 
   6   0  14      112.38      109.58      9.11 o 
 -11   1  14        1.49        9.25      9.34 o 
 -10   1  14        9.54       13.13      5.78 o 
  -9   1  14       28.99       22.10      4.97 o 
  -8   1  14       58.40       54.03      5.71 o 
  -7   1  14        0.07        2.85      4.25 o 
  -6   1  14        7.76        9.83      2.90 o 
  -5   1  14     1101.41     1120.78     15.50 o 
  -4   1  14        7.92        9.06      2.00 o 
  -3   1  14        8.21        7.55      1.89 o 
  -2   1  14      602.81      610.82      7.11 o 
  -1   1  14      113.20       93.81      3.23 o 
   0   1  14     1614.19     1560.93     14.98 o 
   1   1  14      163.03      148.07      4.77 o 
   2   1  14      199.57      198.09      7.92 o 
   3   1  14       62.15       69.24      4.13 o 
   4   1  14       31.19       31.87      3.28 o 
   5   1  14        9.63        2.07      2.42 o 
   6   1  14       18.56       17.55      3.63 o 
 -11   2  14       58.78       54.99      8.55 o 
 -10   2  14       27.97       19.75      4.74 o 
  -9   2  14        0.02       -3.43      3.59 o 
  -8   2  14        0.06        0.10      3.17 o 
  -7   2  14       20.78       23.31      4.20 o 
  -6   2  14        2.58        3.70      2.12 o 
  -5   2  14       10.29       13.07      2.42 o 
  -4   2  14      119.45      122.92      4.34 o 
  -3   2  14       10.48       11.36      1.75 o 
  -2   2  14      112.98      125.19      3.83 o 
  -1   2  14        0.46        4.11      1.26 o 
   0   2  14       76.26       76.94      3.50 o 
   1   2  14      104.28       94.10      5.03 o 
   2   2  14       33.25       29.95      4.75 o 
   3   2  14       18.93       21.08      3.11 o 
   4   2  14        4.63        5.78      3.03 o 
   5   2  14        8.13        2.66      3.20 o 
   6   2  14       15.04       13.52      6.09 o 
 -10   3  14       39.92       50.34      6.09 o 
  -9   3  14      141.52      150.42      8.93 o 
  -8   3  14        3.60        0.79      2.17 o 
  -7   3  14       91.10       87.86      4.75 o 
  -6   3  14      111.48       93.30      5.12 o 
  -5   3  14        0.74        1.92      2.02 o 
  -4   3  14        8.41        8.11      2.34 o 
  -3   3  14       86.85       79.49      3.40 o 
  -2   3  14      134.29      133.68      4.09 o 
  -1   3  14       62.84       61.96      3.64 o 
   0   3  14      352.47      368.10      6.80 o 
   1   3  14       93.44       71.66      5.42 o 
   2   3  14      281.23      277.19      8.26 o 
   3   3  14        0.28       -2.39      2.39 o 
   4   3  14        3.51       -1.40      3.37 o 
   5   3  14       66.31       63.67      6.47 o 
   6   3  14        0.15       -1.32      3.20 o 
 -10   4  14       28.50       39.04      5.79 o 
  -9   4  14       30.54       17.99      3.20 o 
  -8   4  14      278.11      295.66      9.94 o 
  -7   4  14      206.94      181.85      6.20 o 
  -6   4  14      900.55      915.53     13.93 o 
  -5   4  14      260.91      253.22      6.71 o 
  -4   4  14       22.96       33.16      3.14 o 
  -3   4  14       90.05       87.84      3.68 o 
  -2   4  14       35.33       32.29      2.87 o 
  -1   4  14      189.88      180.76      5.24 o 
   0   4  14      115.48      124.57      4.72 o 
   1   4  14       75.69       65.98      4.60 o 
   2   4  14        3.00        8.27      2.91 o 
   3   4  14      119.92      105.59      6.29 o 
   4   4  14      169.64      173.53     12.47 o 
   5   4  14      225.68      219.60      8.63 o 
   6   4  14        2.11        5.81      3.79 o 
 -10   5  14        3.98        2.25      3.45 o 
  -9   5  14        7.54        9.44      2.98 o 
  -8   5  14       26.80       31.43      4.19 o 
  -7   5  14       85.51       87.38      4.93 o 
  -6   5  14      168.77      176.83      6.02 o 
  -5   5  14       27.25       27.17      3.12 o 
  -4   5  14      236.18      250.51      5.58 o 
  -3   5  14       43.71       40.02      3.17 o 
  -2   5  14       36.83       33.95      3.71 o 
  -1   5  14       15.14       10.84      2.23 o 
   0   5  14      176.78      181.53      5.60 o 
   1   5  14        7.37        8.36      2.70 o 
   2   5  14       82.03       76.06      7.06 o 
   3   5  14        3.76       -1.20      2.58 o 
   4   5  14        0.36       -1.26      2.43 o 
   5   5  14        7.27        9.59      3.61 o 
 -10   6  14       52.45       55.33      5.05 o 
  -9   6  14        0.00       -1.84      2.43 o 
  -8   6  14        2.90        4.06      2.56 o 
  -7   6  14        1.56        2.89      2.31 o 
  -6   6  14        5.24        6.83      2.36 o 
  -5   6  14       45.24       56.56      4.22 o 
  -4   6  14        6.46        6.61      2.28 o 
  -3   6  14       17.90       18.54      2.60 o 
  -2   6  14        0.13        1.66      1.81 o 
  -1   6  14        5.66        8.75      2.18 o 
   0   6  14      135.83      135.49      6.01 o 
   1   6  14      131.29      139.72      6.17 o 
   2   6  14        0.00        1.56      3.07 o 
   3   6  14       36.11       36.72      4.98 o 
   4   6  14        4.53        4.26      3.33 o 
   5   6  14       98.96       97.23      6.84 o 
  -9   7  14      100.34      102.04      6.26 o 
  -8   7  14       14.26       19.07      3.39 o 
  -7   7  14       62.04       43.61      4.07 o 
  -6   7  14       15.93        7.06      2.38 o 
  -5   7  14       14.27       14.53      2.86 o 
  -4   7  14        2.07       -0.06      2.23 o 
  -3   7  14        4.35       11.06      3.58 o 
  -2   7  14       83.71       83.56      4.51 o 
  -1   7  14       74.67       83.88      4.72 o 
   0   7  14      206.74      213.35      6.19 o 
   1   7  14      230.16      244.10      6.90 o 
   2   7  14      154.42      147.52      8.25 o 
   3   7  14       29.03       32.84      5.81 o 
   4   7  14        3.04        1.19      3.31 o 
  -8   8  14       64.47       91.05      6.90 o 
  -7   8  14       25.20       18.88      3.31 o 
  -6   8  14       31.90       42.58      4.04 o 
  -5   8  14       42.96       39.53      4.12 o 
  -4   8  14       17.58       23.72      3.41 o 
  -3   8  14       56.21       54.18      8.23 o 
  -2   8  14        6.33        3.09      2.18 o 
  -1   8  14        0.61        1.93      2.14 o 
   0   8  14       18.21       21.40      3.04 o 
   1   8  14       94.21      100.61      5.32 o 
   2   8  14       40.12       36.62      6.57 o 
   3   8  14       83.82       79.74      8.03 o 
   4   8  14        8.24       15.37      3.94 o 
  -8   9  14        2.06        2.55      4.46 o 
  -7   9  14        6.90        6.32      2.77 o 
  -6   9  14       30.00       18.98      3.52 o 
  -5   9  14       36.83       38.81      4.33 o 
  -4   9  14      115.27      128.33     10.03 o 
  -3   9  14       40.49       36.77      5.23 o 
  -2   9  14        5.87        9.03      2.75 o 
  -1   9  14       35.52       47.47      4.80 o 
   0   9  14       15.63        9.02      2.74 o 
   1   9  14        0.57        1.57      2.40 o 
   2   9  14        1.19       -2.65      2.65 o 
   3   9  14        1.17        1.26      3.11 o 
  -7  10  14       22.53       26.55      4.03 o 
  -6  10  14       20.58       26.25      3.99 o 
  -5  10  14      100.99       96.89      6.30 o 
  -4  10  14       81.43       68.47      5.50 o 
  -3  10  14       58.06       52.14      7.34 o 
  -2  10  14        7.40        3.19      3.24 o 
  -1  10  14       29.62       31.56      3.55 o 
   0  10  14       43.49       43.06      3.99 o 
   1  10  14        8.78        5.23      2.71 o 
   2  10  14        0.93       -1.75      2.91 o 
  -6  11  14        0.25       -2.12      2.65 o 
  -5  11  14        5.93        9.15      3.29 o 
  -4  11  14        0.44        2.41      2.99 o 
  -3  11  14        0.50        2.24      2.93 o 
  -2  11  14      166.97      148.82      8.52 o 
  -1  11  14      117.87      145.01      8.59 o 
   0  11  14      137.09      141.06      7.21 o 
   1  11  14        0.22        3.42      2.76 o 
  -3  12  14       49.88       40.70      9.05 o 
  -2  12  14       12.80       13.37      4.42 o 
 -10   1  15       34.01       27.11      6.72 o 
  -9   1  15        2.87        8.64      3.68 o 
  -8   1  15       47.05       44.49      5.67 o 
  -7   1  15       16.10       17.23      3.86 o 
  -6   1  15        1.05        7.90      2.66 o 
  -5   1  15       56.78       57.27      4.55 o 
  -4   1  15       17.85       11.44      2.06 o 
  -3   1  15      238.11      243.60      5.74 o 
  -2   1  15       46.82       48.05      2.67 o 
  -1   1  15      217.67      213.22      4.32 o 
   0   1  15        0.78        2.69      1.80 o 
   1   1  15       16.79       20.05      2.59 o 
   2   1  15       54.58       59.44      3.80 o 
   3   1  15      152.54      145.11      6.10 o 
   4   1  15       66.23       62.89      4.16 o 
   5   1  15       17.45       12.27      2.91 o 
 -10   2  15       94.33       76.05      7.18 o 
  -9   2  15       41.99       43.52      5.61 o 
  -8   2  15       24.33       22.43      4.37 o 
  -7   2  15      213.44      220.28      8.72 o 
  -6   2  15      167.19      144.49      5.47 o 
  -5   2  15        1.78        3.57      2.78 o 
  -4   2  15       79.03       86.85      4.16 o 
  -3   2  15      702.69      677.97      9.98 o 
  -2   2  15      113.15      110.74      3.66 o 
  -1   2  15     1054.58     1035.66     10.30 o 
   0   2  15       41.69       45.50      2.96 o 
   1   2  15      262.32      270.49      6.42 o 
   2   2  15       54.02       38.71      3.64 o 
   3   2  15      108.90      132.04      6.04 o 
   4   2  15       11.02        7.69      4.21 o 
   5   2  15       17.23       18.37      5.47 o 
 -10   3  15        0.15       -1.20      3.81 o 
  -9   3  15       55.94       58.59      6.79 o 
  -8   3  15       46.77       31.84      4.98 o 
  -7   3  15       21.68       24.23      3.45 o 
  -6   3  15       37.98       26.76      3.12 o 
  -5   3  15       76.25       87.49      4.70 o 
  -4   3  15       24.97       36.31      3.35 o 
  -3   3  15       18.73       25.19      2.71 o 
  -2   3  15      162.44      146.97      4.51 o 
  -1   3  15        0.32       -0.58      1.75 o 
   0   3  15       17.46       10.50      2.70 o 
   1   3  15       11.00        9.43      2.95 o 
   2   3  15        0.08        1.43      2.73 o 
   3   3  15        2.65       -1.15      2.75 o 
   4   3  15        9.37        6.97      3.15 o 
   5   3  15       16.13       19.72      4.17 o 
 -10   4  15        5.10        6.31      4.56 o 
  -9   4  15        6.17       14.15      4.16 o 
  -8   4  15       18.04       13.90      3.08 o 
  -7   4  15       85.11       93.15      5.35 o 
  -6   4  15       93.55       91.80      6.99 o 
  -5   4  15       38.47       39.72      3.46 o 
  -4   4  15        8.86        7.99      2.49 o 
  -3   4  15        3.23        1.32      1.62 o 
  -2   4  15        1.88        0.42      2.24 o 
  -1   4  15       10.45        7.11      2.14 o 
   0   4  15        0.76       -1.81      1.81 o 
   1   4  15       29.12       36.49      6.13 o 
   2   4  15        0.64       -2.54      3.12 o 
   3   4  15        4.88       10.12      3.25 o 
   4   4  15        4.66        0.16      3.07 o 
   5   4  15        1.19        1.24      3.30 o 
  -9   5  15        8.25        4.77      3.37 o 
  -8   5  15       32.50       26.07      3.51 o 
  -7   5  15       84.87       89.54      5.02 o 
  -6   5  15      100.35      104.28      5.12 o 
  -5   5  15      264.23      278.58      9.43 o 
  -4   5  15      136.57      156.55      6.70 o 
  -3   5  15      226.16      246.83      6.19 o 
  -2   5  15       53.19       61.39      3.84 o 
  -1   5  15      223.32      239.56      7.58 o 
   0   5  15       51.15       52.28      3.79 o 
   1   5  15       24.30       30.81      5.25 o 
   2   5  15       30.51       19.63      3.89 o 
   3   5  15        0.11        2.36      3.27 o 
   4   5  15       82.44       81.14      6.99 o 
  -9   6  15       55.55       48.80      5.64 o 
  -8   6  15      134.38      119.73      6.04 o 
  -7   6  15       11.85       19.78      2.96 o 
  -6   6  15        9.24        3.93      2.29 o 
  -5   6  15       20.53       11.08      2.73 o 
  -4   6  15        4.23        3.54      2.74 o 
  -3   6  15      153.81      151.03      5.59 o 
  -2   6  15        3.56        2.77      1.93 o 
  -1   6  15      182.73      177.27      5.58 o 
   0   6  15       65.80       63.25      4.27 o 
   1   6  15      207.18      220.49      8.92 o 
   2   6  15       30.01       33.39      4.59 o 
   3   6  15      127.79      161.94     16.99 o 
   4   6  15        4.97        4.66      3.57 o 
  -9   7  15       32.92       38.02      4.46 o 
  -8   7  15        2.09        1.64      2.42 o 
  -7   7  15       79.65       98.45      6.01 o 
  -6   7  15       26.16       18.57      4.72 o 
  -5   7  15      140.67      171.81     11.38 o 
  -4   7  15        3.28        4.88      2.65 o 
  -3   7  15      102.14      104.75      4.88 o 
  -2   7  15        3.09        6.01      2.15 o 
  -1   7  15        1.27        9.51      2.47 o 
   0   7  15       65.20       64.94      4.35 o 
   1   7  15       40.74       40.35      5.21 o 
   2   7  15        0.12        2.85      3.49 o 
   3   7  15        4.40       -0.29      3.15 o 
   4   7  15       17.82       18.36      9.02 o 
  -8   8  15      100.14      115.88      6.31 o 
  -7   8  15       32.00       41.81      4.12 o 
  -6   8  15       27.82       21.25      3.68 o 
  -5   8  15        8.46        7.69      4.24 o 
  -4   8  15      103.63       92.04      7.12 o 
  -3   8  15        5.61        3.27      2.18 o 
  -2   8  15        0.01        0.13      2.11 o 
  -1   8  15        2.84        3.68      2.40 o 
   0   8  15        0.30       -1.29      2.25 o 
   1   8  15        9.32        8.38      2.95 o 
   2   8  15       37.41       36.91      5.36 o 
   3   8  15       32.09       41.60      5.49 o 
  -7   9  15        1.30        3.14      3.09 o 
  -6   9  15        1.25        1.42      2.55 o 
  -5   9  15       51.40       47.38      5.47 o 
  -4   9  15       80.83      103.32      6.16 o 
  -3   9  15      197.99      223.02      8.14 o 
  -2   9  15       82.80      114.78      7.36 o 
  -1   9  15       78.96       84.59      5.07 o 
   0   9  15      204.46      210.41      7.07 o 
   1   9  15        0.24        0.14      2.47 o 
   2   9  15        6.80        4.80      6.71 o 
  -6  10  15       10.33       13.33      4.15 o 
  -5  10  15        5.51        4.03      4.11 o 
  -4  10  15       11.40       10.40      8.75 o 
  -3  10  15        0.02       -1.94      2.72 o 
  -2  10  15        0.47        2.89      2.54 o 
  -1  10  15        7.47        4.51      2.62 o 
   0  10  15       12.05        9.88      3.55 o 
   1  10  15       34.84       36.01      5.22 o 
  -4  11  15       10.23        8.64      3.88 o 
  -3  11  15        1.76        6.19      3.34 o 
  -2  11  15       46.50       51.02      4.36 o 
  -1  11  15        1.07        1.58      2.74 o 
 -10   0  16        2.27       12.84      8.17 o 
  -9   0  16        2.74        0.00      5.84 o 
  -8   0  16       19.30       24.55      6.42 o 
  -7   0  16       72.00       64.68      7.39 o 
  -6   0  16      126.86      151.07      9.22 o 
  -5   0  16       46.20       56.53      6.56 o 
  -4   0  16        3.28        9.61      3.79 o 
  -3   0  16     1265.00     1262.71     24.96 o 
  -2   0  16        1.39       -0.67      2.66 o 
  -1   0  16      153.11      158.03      5.79 o 
   0   0  16      352.28      332.53      9.75 o 
   1   0  16       45.89       37.95     10.17 o 
   2   0  16       87.18       81.62      6.37 o 
   3   0  16      177.26      158.25      8.09 o 
   4   0  16       55.09       65.00      7.79 o 
   5   0  16       22.36       21.28      6.71 o 
 -10   1  16       69.22       89.81     15.46 o 
  -9   1  16       12.13       10.67      4.22 o 
  -8   1  16        4.37        1.96      3.32 o 
  -7   1  16       12.63        7.11      3.56 o 
  -6   1  16      118.74      114.80      6.38 o 
  -5   1  16       61.04       70.69      5.09 o 
  -4   1  16        9.12        8.03      2.65 o 
  -3   1  16        0.33        2.03      1.88 o 
  -2   1  16       30.30       28.99      2.88 o 
  -1   1  16       42.30       48.23      3.10 o 
   0   1  16       18.83       32.98      3.01 o 
   1   1  16      306.29      286.81      6.68 o 
   2   1  16       39.10       42.68      4.78 o 
   3   1  16       17.90        9.72      2.63 o 
   4   1  16        1.99        3.44      2.43 o 
 -10   2  16       13.15       14.98      4.65 o 
  -9   2  16       10.68        9.31      4.20 o 
  -8   2  16        0.49       -0.74      3.17 o 
  -7   2  16       79.85       64.53      6.17 o 
  -6   2  16        3.74       -0.90      2.99 o 
  -5   2  16      126.18      141.79      6.49 o 
  -4   2  16       23.65       26.92      2.90 o 
  -3   2  16      173.29      196.48      5.49 o 
  -2   2  16       11.36       14.89      2.08 o 
  -1   2  16      135.88      139.18      6.06 o 
   0   2  16        0.21        0.52      1.98 o 
   1   2  16       21.31       16.64      2.70 o 
   2   2  16       41.72       42.34      3.46 o 
   3   2  16        2.27       -1.38      2.70 o 
   4   2  16        0.13       -0.83      2.71 o 
  -9   3  16       22.95       16.84      5.80 o 
  -8   3  16       12.98       17.75      4.35 o 
  -7   3  16      288.27      272.12     10.29 o 
  -6   3  16      185.20      194.70      6.36 o 
  -5   3  16      456.79      467.09     13.58 o 
  -4   3  16       41.03       43.89      3.96 o 
  -3   3  16       65.33       75.90      4.51 o 
  -2   3  16       10.61       14.86      2.40 o 
  -1   3  16      197.42      190.07      6.15 o 
   0   3  16      117.28      130.97      7.37 o 
   1   3  16       98.91       90.02      6.31 o 
   2   3  16       43.68       54.36      5.08 o 
   3   3  16      117.88       98.52      6.52 o 
   4   3  16      175.03      185.14      8.32 o 
  -9   4  16       34.02       32.48      5.53 o 
  -8   4  16        2.67        3.44      3.84 o 
  -7   4  16        6.53        9.06      2.82 o 
  -6   4  16       98.69      118.00      7.50 o 
  -5   4  16      189.54      177.80      6.74 o 
  -4   4  16      235.85      243.62      6.87 o 
  -3   4  16      125.23      108.49     17.80 o 
  -2   4  16      164.18      156.57      5.34 o 
  -1   4  16       18.10       15.27      2.58 o 
   0   4  16       45.05       44.46      4.35 o 
   1   4  16       26.40       27.89      4.39 o 
   2   4  16       31.61       32.88      6.97 o 
   3   4  16        2.91        6.66      4.18 o 
   4   4  16       50.13       59.24     10.11 o 
  -9   5  16        0.05        2.42      2.81 o 
  -8   5  16        8.63        8.98      2.99 o 
  -7   5  16       14.08        9.91      2.85 o 
  -6   5  16       31.54       40.22      3.82 o 
  -5   5  16       25.01       24.81      3.15 o 
  -4   5  16        5.24        2.10      2.53 o 
  -3   5  16       18.13       14.96      3.03 o 
  -2   5  16       18.28       11.84      2.47 o 
  -1   5  16       67.42       74.75      4.55 o 
   0   5  16       64.21       60.74      4.82 o 
   1   5  16        4.64       -1.48      3.07 o 
   2   5  16        0.03       -1.43      3.16 o 
   3   5  16        0.51       -0.80      3.15 o 
   4   5  16        1.94       -3.47      3.47 o 
  -8   6  16        0.67        3.31      2.76 o 
  -7   6  16        0.63        5.45      2.86 o 
  -6   6  16        0.66        1.37      2.42 o 
  -5   6  16       35.08       41.68      4.34 o 
  -4   6  16       30.40       28.81      4.20 o 
  -3   6  16        0.03        0.68      1.96 o 
  -2   6  16        1.22        2.71      2.11 o 
  -1   6  16        0.28       -0.30      2.01 o 
   0   6  16       16.37       22.61      3.05 o 
   1   6  16       22.31       22.92      4.48 o 
   2   6  16       14.22       14.32      6.54 o 
   3   6  16       13.08        9.72      4.63 o 
  -8   7  16       52.24       59.82      5.64 o 
  -7   7  16       34.84       29.88      3.81 o 
  -6   7  16      109.19      129.97      6.79 o 
  -5   7  16      291.17      311.03      9.09 o 
  -4   7  16      149.85      165.22      7.98 o 
  -3   7  16       36.16       40.70      3.71 o 
  -2   7  16        0.80       -0.16      2.17 o 
  -1   7  16        0.00       -0.72      2.01 o 
   0   7  16        0.14       -1.49      2.25 o 
   1   7  16        6.30        1.58      3.49 o 
   2   7  16       46.21       37.56      7.52 o 
   3   7  16        8.16        4.12      3.73 o 
  -7   8  16       17.76       16.31      5.08 o 
  -6   8  16       38.99       34.64      6.10 o 
  -5   8  16       38.88       34.72      4.29 o 
  -4   8  16       21.29       27.05      4.41 o 
  -3   8  16        7.08        2.12      2.28 o 
  -2   8  16       13.14        7.81      2.62 o 
  -1   8  16        0.01        0.24      2.43 o 
   0   8  16       26.17       28.31      5.14 o 
   1   8  16        0.30        4.11      2.99 o 
   2   8  16        0.15        2.45      3.50 o 
  -6   9  16        9.80       18.58      3.97 o 
  -5   9  16       36.10       39.16      4.44 o 
  -4   9  16        4.46        5.91      3.12 o 
  -3   9  16       54.44       56.69      4.35 o 
  -2   9  16      108.44      107.47      5.81 o 
  -1   9  16       55.98       63.91      4.70 o 
   0   9  16        3.97        2.81      3.20 o 
   1   9  16        0.25       -0.97      3.76 o 
  -4  10  16       12.85       15.21      3.86 o 
  -3  10  16        0.01       -0.64      2.37 o 
  -2  10  16        0.40        0.48      2.47 o 
  -1  10  16       46.80       57.70      4.81 o 
  -9   1  17        5.46       11.41      4.37 o 
  -8   1  17        0.97        1.00      4.36 o 
  -7   1  17        1.54        1.98      3.17 o 
  -6   1  17       37.86       46.97      6.06 o 
  -5   1  17        0.02       -1.68      2.40 o 
  -4   1  17      104.07      121.97      7.75 o 
  -3   1  17      186.17      193.27      6.71 o 
  -2   1  17        0.01       -2.14      2.14 o 
  -1   1  17      278.28      289.49      9.23 o 
   0   1  17       65.29       54.24      3.64 o 
   1   1  17       60.54       64.50      4.00 o 
   2   1  17        2.41       -0.36      2.34 o 
   3   1  17        1.65       -0.67      2.45 o 
   4   1  17        0.94       -2.32      2.32 o 
  -9   2  17       20.52       18.97      4.72 o 
  -8   2  17       30.03       23.10      4.78 o 
  -7   2  17       79.45      103.72      7.55 o 
  -6   2  17       11.20        0.97      3.37 o 
  -5   2  17      208.21      254.10      9.29 o 
  -4   2  17        0.84        2.57      2.33 o 
  -3   2  17       67.24       74.77      4.31 o 
  -2   2  17        0.06        3.83      3.79 o 
  -1   2  17        0.12       -2.14      2.14 o 
   0   2  17        0.90        4.76      2.18 o 
   1   2  17       16.32       15.77      2.79 o 
   2   2  17       25.13       25.44      3.24 o 
   3   2  17       26.44       20.40      3.55 o 
  -9   3  17        0.01       -3.26      3.58 o 
  -8   3  17       13.89       13.37      5.65 o 
  -7   3  17      188.00      188.91      8.84 o 
  -6   3  17        0.52       -1.99      3.13 o 
  -5   3  17        9.32        6.65      2.63 o 
  -4   3  17       71.10       67.05      4.51 o 
  -3   3  17       33.26       46.77      4.54 o 
  -2   3  17       10.40       10.80      2.82 o 
  -1   3  17      111.09      123.04      6.17 o 
   0   3  17        8.88       11.38      3.71 o 
   1   3  17       44.83       54.23      4.89 o 
   2   3  17       58.50       67.06      5.41 o 
   3   3  17       27.65       22.54      3.71 o 
  -9   4  17        4.50        7.99      6.13 o 
  -8   4  17        9.33       16.22      7.46 o 
  -7   4  17       38.42       40.57      3.85 o 
  -6   4  17      217.90      222.20      8.59 o 
  -5   4  17      112.76      123.67      7.75 o 
  -4   4  17       38.68       41.87      3.90 o 
  -3   4  17        3.63        3.07      3.07 o 
  -2   4  17       15.71       18.59      2.84 o 
  -1   4  17        6.35        5.12      2.40 o 
   0   4  17       96.93       83.29      8.17 o 
   1   4  17        7.02        5.92      3.46 o 
   2   4  17       19.44       18.84      4.25 o 
   3   4  17        0.46       -2.33      3.34 o 
  -8   5  17      196.40      200.39     11.29 o 
  -7   5  17       71.67       98.89      5.90 o 
  -6   5  17       67.21       80.82      5.19 o 
  -5   5  17        1.89        3.11      2.54 o 
  -4   5  17        0.16       -2.31      2.31 o 
  -3   5  17       92.55       97.32     10.50 o 
  -2   5  17       43.10       55.76      4.06 o 
  -1   5  17       91.31       97.55      5.23 o 
   0   5  17       41.13       40.86      5.36 o 
   1   5  17       84.64       78.73      7.28 o 
   2   5  17      171.55      177.73      8.59 o 
   3   5  17      183.13      198.42     15.95 o 
  -8   6  17       45.05       39.61      4.91 o 
  -7   6  17      200.06      213.97      7.33 o 
  -6   6  17      168.23      176.10      9.81 o 
  -5   6  17       73.83       73.89      7.93 o 
  -4   6  17        1.56       -0.97      3.07 o 
  -3   6  17        1.01        4.87      2.75 o 
  -2   6  17        6.66        8.18      2.69 o 
  -1   6  17        7.79        5.30      4.30 o 
   0   6  17        2.95       -0.73      3.06 o 
   1   6  17        0.62       -0.11      3.22 o 
   2   6  17       47.93       46.90      5.70 o 
  -7   7  17        2.90        2.26      2.69 o 
  -6   7  17        3.46        1.84      2.88 o 
  -5   7  17       28.52       26.26      4.11 o 
  -4   7  17       91.64       86.58      7.14 o 
  -3   7  17       96.51      109.57      5.64 o 
  -2   7  17        4.18        0.33      2.40 o 
  -1   7  17        4.27        4.11      3.20 o 
   0   7  17        2.10        0.69      2.54 o 
   1   7  17        5.69        6.97      3.90 o 
  -6   8  17       31.04       35.52      5.54 o 
  -5   8  17        8.37        4.80      3.07 o 
  -4   8  17        0.03       -1.31      3.50 o 
  -3   8  17        6.81        3.12      4.63 o 
  -2   8  17        0.40        3.35      2.66 o 
  -1   8  17        0.03        1.60      2.63 o 
   0   8  17        1.01       -0.12      2.69 o 
  -4   9  17       30.87       26.08      4.90 o 
  -3   9  17       35.03       39.01      3.96 o 
  -2   9  17       65.12       76.76      5.31 o 
  -1   9  17      233.28      253.76      7.87 o 
  -8   0  18        2.43        5.25      7.00 o 
  -7   0  18       28.28       16.27      5.84 o 
  -6   0  18        1.28        0.61      4.06 o 
  -5   0  18        4.59        0.80      3.78 o 
  -4   0  18       66.73       64.06      7.29 o 
  -3   0  18        0.17       -1.96      8.46 o 
  -2   0  18      173.85      171.57     13.42 o 
  -1   0  18       12.69       16.92      6.42 o 
   0   0  18       62.56       82.40      7.59 o 
   1   0  18       24.15       16.49      4.05 o 
   2   0  18       17.33       21.22      4.65 o 
   3   0  18       17.78       26.84      6.60 o 
  -8   1  18       35.82       37.18      8.21 o 
  -7   1  18       20.70       15.62      7.12 o 
  -6   1  18       95.40      106.29      6.61 o 
  -5   1  18        3.97        4.76      3.28 o 
  -4   1  18       57.94       76.57      5.38 o 
  -3   1  18       36.79       34.53      3.91 o 
  -2   1  18        0.58        0.56      2.90 o 
  -1   1  18        5.23       -2.21      4.42 o 
   0   1  18        4.39        8.12      2.90 o 
   1   1  18        8.26       10.48      2.80 o 
   2   1  18       36.21       32.56      3.60 o 
  -8   2  18        5.25        6.37      3.95 o 
  -7   2  18        0.18        7.12      3.75 o 
  -6   2  18       13.78       12.36      4.98 o 
  -5   2  18       12.73       10.04      5.61 o 
  -4   2  18        8.94       14.67      3.68 o 
  -3   2  18       30.70       29.24      3.44 o 
  -2   2  18        6.97        6.13      6.13 o 
  -1   2  18       34.42       45.82      9.63 o 
   0   2  18        4.07       -1.05      3.11 o 
   1   2  18       33.87       30.73      3.71 o 
   2   2  18        0.84       -2.72      3.54 o 
  -8   3  18        0.88        3.82      3.74 o 
  -7   3  18        9.80        8.28      4.65 o 
  -6   3  18       24.18       32.94      5.44 o 
  -5   3  18       29.94       38.84      5.03 o 
  -4   3  18       37.04       37.99      4.63 o 
  -3   3  18       26.70       23.37      3.86 o 
  -2   3  18       89.34       98.24      7.56 o 
  -1   3  18       20.36       15.46      4.13 o 
   0   3  18       27.13       35.80      5.73 o 
   1   3  18        0.06       -0.83      5.73 o 
   2   3  18       57.11       64.59      6.40 o 
  -8   4  18       16.17       21.42      6.39 o 
  -7   4  18       28.04       26.30      4.91 o 
  -6   4  18       17.01       21.87      3.50 o 
  -5   4  18        0.59       -0.35      2.31 o 
  -4   4  18       32.09       28.88      4.09 o 
  -3   4  18        7.21        2.92      3.16 o 
  -2   4  18        6.99        4.77      3.49 o 
  -1   4  18       25.98       22.45      3.81 o 
   0   4  18      122.54      155.49      9.08 o 
   1   4  18        6.93        6.03      3.70 o 
   2   4  18       57.95       66.22      5.55 o 
  -7   5  18        1.31        2.07      3.28 o 
  -6   5  18       33.84       53.06      4.56 o 
  -5   5  18        1.27       -1.37      2.72 o 
  -4   5  18        6.30       11.85      3.41 o 
  -3   5  18        0.14       -1.95      3.07 o 
  -2   5  18       38.56       48.33      4.41 o 
  -1   5  18       24.86       25.27      3.35 o 
   0   5  18        0.86        4.08      3.71 o 
   1   5  18        1.44        6.84      3.73 o 
  -7   6  18       17.01       12.72      5.75 o 
  -6   6  18        1.33       -1.52      2.75 o 
  -5   6  18       31.50       20.80      4.77 o 
  -4   6  18        1.80        1.84      2.99 o 
  -3   6  18       20.03       19.13      4.48 o 
  -2   6  18       55.17       57.93      4.89 o 
  -1   6  18       30.58       37.76      5.76 o 
   0   6  18       18.82       22.09      4.90 o 
   1   6  18       84.23       95.74      7.70 o 
  -6   7  18       11.55        8.92      4.20 o 
  -5   7  18       53.20       62.92      5.50 o 
  -4   7  18       95.79      103.30      7.71 o 
  -3   7  18      145.30      165.25      9.11 o 
  -2   7  18       50.18       52.22      4.49 o 
  -1   7  18       62.18       69.36      4.99 o 
   0   7  18       42.79       45.30      6.39 o 
  -4   8  18        1.25        3.50      4.67 o 
  -3   8  18       14.46       11.73      4.96 o 
  -2   8  18       45.92       43.79      4.26 o 
  -7   1  19       48.51       49.48      6.15 o 
  -6   1  19       65.06       76.21      6.92 o 
  -5   1  19      100.54       98.55      6.48 o 
  -4   1  19        1.06        0.57      2.74 o 
  -3   1  19       55.90       60.16      6.73 o 
  -2   1  19       14.03       21.01      7.59 o 
  -1   1  19       22.39       21.59      9.05 o 
   0   1  19        5.63        4.58      3.70 o 
   1   1  19       35.92       41.21      3.97 o 
  -7   2  19       20.92       31.86      5.59 o 
  -6   2  19       45.63       34.86      5.39 o 
  -5   2  19        5.20        7.86      3.78 o 
  -4   2  19       45.10       33.92      6.21 o 
  -3   2  19        5.55        3.04      3.90 o 
  -2   2  19       30.08       36.18      8.75 o 
  -1   2  19       72.18       76.45     16.34 o 
   0   2  19       40.58       42.44      8.76 o 
   1   2  19       44.10       54.69      5.97 o 
  -7   3  19       63.62       79.16      7.37 o 
  -6   3  19       16.06       17.31      5.87 o 
  -5   3  19       18.47        9.89      4.01 o 
  -4   3  19        5.63       -0.31      3.49 o 
  -3   3  19        3.94        1.88      3.12 o 
  -2   3  19       13.74       15.76      4.54 o 
   0   3  19        1.78       -1.70      3.29 o 
   1   3  19        0.22       -1.61      5.40 o 
  -7   4  19       12.27        7.52      5.56 o 
  -6   4  19        1.56        2.63      3.92 o 
  -5   4  19        1.09       -2.65      2.65 o 
  -4   4  19       17.76       16.05      3.75 o 
  -3   4  19       42.29       42.25      4.80 o 
  -2   4  19       64.40       62.21      6.56 o 
  -1   4  19      138.23      137.52      9.63 o 
   0   4  19       31.09       39.18      7.86 o 
  -6   5  19      174.63      184.53     18.73 o 
  -5   5  19      117.18      124.48      6.84 o 
  -4   5  19       57.48       56.54      5.41 o 
  -3   5  19        0.04       -4.08      4.08 o 
  -2   5  19       47.89       61.35      6.56 o 
  -1   5  19        5.08        4.12      4.96 o 
   0   5  19        5.32       -4.28      4.70 o 
  -5   6  19        2.04        2.86      3.07 o 
  -4   6  19       10.62       -1.18      4.54 o 
  -3   6  19       68.33       74.75      7.29 o 
  -2   6  19       41.03       37.46      5.73 o 
  -6   0  20       12.05       20.31      6.15 o 
  -5   0  20        1.14       -0.08      8.75 o 
  -4   0  20       31.18       39.02      6.60 o 
  -3   0  20       85.76       87.53     12.25 o 
  -6   1  20       14.86       18.46      4.82 o 
  -5   1  20       78.55       93.74      7.71 o 
  -4   1  20        7.24        4.76      3.28 o 
  -3   1  20        6.89        4.08      6.42 o 
  -2   1  20        6.79        1.75      6.42 o 
  -6   2  20        3.83       12.07      4.46 o 
  -5   2  20       43.02       42.72      5.66 o 
  -4   2  20       20.32       31.56     15.76 o 
  -3   2  20        1.71        3.21      4.13 o 
  -2   2  20        2.08       -0.58      5.84 o 
  -1   2  20       13.11        7.00      5.92 o 
  -5   3  20       37.70       32.36      6.19 o 
  -4   3  20      103.04      115.39      9.90 o 
  -3   3  20       22.34       18.32      5.15 o 
  -2   3  20       64.14       82.28     12.25 o 
  -1   3  20       64.00       46.69     15.76 o 
  -4   4  20       16.03       17.70      4.01 o 
  -3   4  20        4.97        4.83      3.41 o 
                                                 
